# Supplementary material for: Quantitative Proteomics Study of Larval Settlement in the Barnacle Balanus amphitrite
Source: PLoS One. 2014 Feb 13;9(2):e88744. doi: 10.1371/journal.pone.0088744 (PMC3923807; doi:10.1371/journal.pone.0088744)
Supplement: Table S1 — Primers for genes under real-time PCR assay. (XLSX) [file pone.0088744.s001.xlsx]

## Sheet: Sheet1
Table S1. Primers for genes under real-time PCR assay.
Accession No.	Protein description	Forward primer (5'->3')	Reverse Primer (5'->3')
CL288.Contig4	fructose-biphosphate aldolase	GTACCACATCATCAACAGCATCA	GACTCATCAGCAGCCAAAATTC
CL1083.Contig2	neuroglian	TACGTGGTGTCGCTGAGTCCGT	TTCTCCGGGTTCTTCTCGGGCA
CL16245.Contig1	fructose 1,6-bisphosphatase	AGATGTGAAGAAACTGGATGTCCT	CACTTGTCCTCAACCTCAATAACA
CL7127.Contig1	cyclophilin B	CGGCAAGCACGTCGTCTTTGGA	AGCACCTCTTCAATGGGCCGGT
CL18.Contig2	Peptidyl-prolyl cis-trans isomerase	AACACCAATGGTAGCCAGTTCT	CTCTCAATCTTCTTGACCACGTC
CL1155.Contig1	glutathione S-transferase Mu 3	TGAACGCCTACCTGGGCTCCAA	AGCGCCTCGAACCGATCTACCA
CL9909.Contig1	n-myc downstream regulated gene protein	GAGTACTTCAGCGACAAGCTCAT	ATATCACCGTCCAATTGCTCCT
CL1.Contig245	arginine kinase	ACAAGAAGAAGCTGGAGGAGGT	ATCTCCTTGACGGCCTCGTA
CL184.Contig1	failed axon connections protein	TGCAGAAGGTCTTCCAGACTAAG	TCCTCGATCTCCTCAGACTTGT
CL5942.Contig1	lipoprotein receptor	TGCCCTGGACAATGTAGGCTCG	TCATCCTCGCCTCCGGCACAAT
CL775.Contig1	vitellogenin1α	AGATCGTTTCAATCCAGAGAAGTC	AGGCTTAGAGATGTCGTGGTAGAT
CL1783.Contig1	histone cluster 1, H2ad	CCCTGTCGGTCGTATCCATCGT	TGGCGAGGGATGATCCTGGTCT
CL6555.Contig1	histone H1	AGAAGGCGTCCAAGCCGACTCA	TCTGGTTGTGCGCCAGGATGTG
