# Supplementary material for: Quantitative Proteomics Study of Larval Settlement in the Barnacle Balanus amphitrite
Source: PLoS One. 2014 Feb 13;9(2):e88744. doi: 10.1371/journal.pone.0088744 (PMC3923807; doi:10.1371/journal.pone.0088744)
Supplement: Table S2 — Total proteins identified and quantified from each LC-MS experiments. (XLSX) [file pone.0088744.s002.xlsx]

## Sheet: Sheet1
Table S2. Total proteins identified and quantified from each LC-MS experiments.
		Nauplii II			Nauplii VI		Cyprids			Juviniles
Accession Number	Protein Description	APEX_SCORE(Replicate 1)	APEX_SCORE(Replicate 2)	APEX_SCORE(Replicate 3)	APEX_SCORE(Replicate 1)	APEX_SCORE(Replicate 2)	APEX_SCORE(Replicate 1)	APEX_SCORE(Replicate 2)	APEX_SCORE(Replicate 3)	APEX_SCORE(Replicate 1)	APEX_SCORE(Replicate 2)	APEX_SCORE(Replicate 3)
Unigene27844	galactosamine (N-acetyl)-6-sulfate sulfatase-like	11122.2	4406.93	5864.43	75817.4	80205.9	0	0	0	0	0	0
CL2056.Contig1	FG-GAP repeat family protei	46377.9	41570.8	40163.2	100832	99723.7	0	0	0	0	0	0
Unigene33945	cathepsin L-like proteinase	NA	NA	NA	NA	NA	0	0	0	NA	NA	0
CL1659.Contig1	GF10637	NA	NA	NA	0	0	0	NA	NA	NA	NA	0
CL182.Contig3	alcohol dehydrogenase	NA	NA	NA	NA	NA	NA	NA	0	NA	NA	0
CL866.Contig3	MEC2-like protein	NA	NA	NA	NA	NA	0	0	0	0	NA	NA
CL9807.Contig1	glucosylceramidase-like	8257.11	9421.94	10738.2	38846.3	47783	0	0	0	0	0	0
CL2356.Contig2	glutathione S-transferase delta	32756.6	30069.3	39430.4	18122.5	24627.2	0	0	0	0	0	0
CL5923.Contig1	metalloprotease m41 ftsh	NA	NA	NA	0	0	0	0	0	NA	NA	0
Unigene5455	glucose dehydrogenase	0	888.448	0	0	0	0	0	0	0	0	0
CL6087.Contig1	3-hydroxyacyl-CoA dehydrogenase type-2	NA	NA	NA	0	0	NA	0	NA	0	0	0
CL12999.Contig1	AGAP012249-P	1844.09	1127.1	1153.4	0	0	0	0	0	0	0	0
CL6629.Contig1	RRP12-like protein	2713.95	2565.6	2563.22	1393.44	0	0	0	0	0	0	0
CL3880.Contig2	multidrug resistance-associated protein 1-like isoform 4	9633.69	8982.13	10328.8	6268.3	6600.44	0	0	0	0	0	0
CL416.Contig1	DNA replication licensing factor mcm5	NA	NA	NA	0	0	0	0	0	NA	NA	0
Unigene26078	Clca1 protein	NA	NA	NA	NA	NA	NA	0	0	0	NA	0
CL5485.Contig1	myosin i	0	0	0	NA	0	0	0	NA	0	NA	0
CL17825.Contig1	LOC100037005 protein	10867.4	10740.4	14856.2	0	0	0	0	0	0	0	0
CL2696.Contig1	myosin-VIIa-like	1366.57	2436.61	1581.9	1334.14	1390.12	0	0	0	0	0	0
CL7049.Contig1	Basement membrane-specific heparan sulfate proteoglycan core protein	3707.48	2460.78	5608.02	0	0	0	0	0	0	0	0
CL773.Contig1	apolipoprotein D	19291	25627.3	27956.7	84278.9	75353.2	0	0	0	0	0	0
CL453.Contig1	cathepsin C	0	0	0	26789.8	21155.7	0	0	0	0	0	0
CL452.Contig1	GE18711	NA	NA	NA	NA	NA	NA	0	NA	NA	NA	0
CL17207.Contig1	proteasome 25 kDa subunit	13266.4	12881.6	13990.7	47584.7	43852.8	0	0	0	0	0	0
CL3148.Contig1	chorion peroxidase-like	0	0	0	21382.9	20656.5	0	0	0	0	0	0
CL5567.Contig1	GK18502	NA	NA	NA	0	0	0	0	0	0	0	0
CL9262.Contig1	recombination repair protein 1	0	2618.3	0	0	0	0	0	0	0	0	0
CL15659.Contig1	Sister chromatid cohesion protein PDS5-like protein B-B	968.602	924.158	855.61	0	0	0	0	0	0	0	0
CL17198.Contig1	glutathione S-transferase	23070.3	26797.6	20607.2	20652.9	33212.3	0	0	0	0	0	0
Unigene17737	selenocysteine lyase-like	0	0	0	7561.92	0	0	0	0	0	0	0
CL4112.Contig1	Pyrroline-5-carboxylate reductase 2	5248.85	1359.05	0	9759.56	19643.8	0	0	0	0	0	0
CL6713.Contig1	Muscle M-line assembly protein unc-89	4687.34	6201.79	7160.56	0	0	0	0	0	0	0	0
CL15285.Contig1	Short gasrtulation	0	0	454.189	0	577.834	0	0	0	0	0	0
CL15607.Contig1	Trx1	8704.73	3805.89	7773.04	45826.2	47811.3	0	0	0	0	0	0
CL3114.Contig1	guanine nucleotide-binding protein G(o) subunit alpha 1	13806.3	9854.05	10649.3	0	1697.87	0	0	0	0	0	0
CL5867.Contig1	signal recognition particle 68 kda protein	0	0	0	0	0	0	0	0	NA	0	NA
CL4114.Contig1	46 kDa FK506-binding nuclear protein	NA	NA	NA	NA	NA	0	0	0	NA	NA	0
CL10031.Contig1	ATP-dependent RNA helicase	3476.2	4196.45	5540.49	0	1564.74	0	0	0	0	0	0
CL1817.Contig1	glycerol-3-phosphate dehydrogenase	NA	NA	NA	NA	NA	0	NA	NA	0	NA	NA
CL9767.Contig1	Unknown (protein for MGC:184991)	1200.9	3524.65	3425.44	0	0	0	0	0	0	0	0
CL5235.Contig1	diphosphomevalonate decarboxylase-like	3727.74	3786.82	6675.34	0	0	0	0	0	0	0	0
CL16758.Contig1	CG12065, isoform D	NA	NA	NA	0	0	0	0	0	0	0	0
Unigene9012	bicoid stability factor	NA	NA	NA	0	0	0	0	0	0	0	0
CL1000.Contig3	brain chitinase and chia	NA	NA	NA	0	0	0	NA	0	NA	0	0
CL4922.Contig1	small heat shock protein	NA	NA	NA	0	0	0	0	0	NA	NA	0
CL6238.Contig1	NADH-ubiquinone oxidoreductase 42 kda subunit	NA	NA	NA	NA	NA	0	0	0	NA	0	NA
CL3289.Contig1	nuclear pore complex protein Nup85	NA	NA	NA	0	0	0	0	0	0	0	0
CL7556.Contig1	pyridoxine/pyridoxamine 5'-phosphate oxidase-like	3284.56	6033.01	3238.29	0	0	0	0	0	0	0	0
CL4878.Contig1	antifreeze glycoprotein	1678.56	0	2881.58	0	0	0	0	0	0	0	0
CL8716.Contig1	La ribonucleoprotein domain family, member 1	NA	NA	NA	NA	NA	0	0	0	0	0	0
CL11196.Contig1	lysosomal acid phosphatase	0	NA	NA	NA	NA	0	0	0	NA	0	NA
CL3895.Contig1	Catenin alpha	2258.12	5011.69	3383.43	0	0	0	0	0	0	0	0
CL596.Contig1	cathepsin D	3590.51	3574.99	3206.88	16132	11319.9	0	0	0	0	0	0
Unigene39756	nesprin-1-like	33302.5	29814.1	31627.4	0	0	0	0	0	0	0	0
Unigene5010	GE12547	NA	NA	NA	0	0	0	0	0	NA	NA	0
Unigene137	aldehyde oxidase	4187.85	7518.97	10723.9	19975.3	20627.9	0	0	0	0	0	0
CL15192.Contig1	cytochrome P450 15A1	3961.55	1268.35	2391.42	10960	11779	0	0	0	0	0	0
CL15652.Contig1	glycosyl-phosphatidyl-inositol-anchored protein	5595.94	7521.45	10958.9	0	0	0	0	0	0	0	0
CL2069.Contig1	leukotriene A4 hydrolase	3427.7	0	0	8562.27	8791	0	0	0	0	0	0
CL304.Contig4	epidermal retinal dehydrogenase 2	1724.24	0	0	8726.3	3043.45	0	0	0	0	0	0
CL132.Contig10	apoptotic chromatin condensation inducer 1, isoform CRA_b	0	930.734	940.363	0	0	0	0	0	0	0	0
CL3738.Contig1	ATP-dependent helicase brm	0	0	2163.81	0	0	0	0	0	0	0	0
CL1425.Contig2	hypothetical protein BRAFLDRAFT_216893	0	0	0	0	0	0	0	0	NA	0	0
Unigene28141	Dual specificity mitogen-activated protein kinase kinase dSOR1	3005.26	2699.86	2642.8	0	0	0	0	0	0	0	0
CL7397.Contig1	GL15817	NA	NA	NA	NA	NA	NA	0	0	0	0	0
CL8570.Contig1	ribosome maturation protein SBDS-like	1376.64	0	1290.57	0	0	0	0	0	0	0	0
CL11184.Contig1	similar to sluggish A CG1417-PE isoform 2	4843.75	3769.06	1428	1212.3	0	0	0	0	0	0	0
CL2666.Contig1	RuvB-like 1-like	5193.38	3863.84	1928.06	0	1484.41	0	0	0	0	0	0
CL8921.Contig1	D11lgp1-like, partial	0	880.384	839.34	0	0	0	0	0	0	0	0
Unigene11754	cathepsin L-like cysteine protease 2	0	0	0	56381	63547	0	0	0	0	0	0
CL9172.Contig1	AGAP004610-PA	NA	NA	NA	0	0	0	0	0	0	0	0
Unigene21029	Liver carboxylesterase 1	0	0	0	72597.9	76755.1	0	0	0	0	0	0
Unigene11192	THO complex subunit 4	0	0	3754.87	0	0	0	0	0	0	0	0
Unigene26267	Down syndrome cell adhesion molecule-like protein	1356.15	0	587.125	0	0	0	0	0	0	0	0
CL17384.Contig1	minus strand alpha/beta hydrolase fold protein	0	0	0	3328.67	14328.5	0	0	0	0	0	0
CL1494.Contig1	FACT complex subunit Ssrp1	804.8	750.416	699.584	0	0	0	0	0	0	0	0
CL4548.Contig1	pididymal secretory protein E1 precursor	0	0	0	NA	NA	NA	NA	0	0	0	0
CL3061.Contig3	phosphoenolpyruvate carboxykinase [GTP], mitochondrial-like, partial	3203.64	3054.28	4537.96	0	0	0	0	0	0	0	0
Unigene13840	GK25553	NA	NA	0	NA	NA	0	0	0	NA	0	NA
CL10913.Contig1	AGAP007642-PA	NA	0	NA	0	0	0	0	0	NA	NA	0
Unigene31484	minus strand calcium channel, voltage-dependent, alpha 2/delta subunit 1 preproprotein	0	0	0	NA	0	0	0	0	0	0	0
CL14594.Contig1	brix domain containing 1-like, partia	0	1281.09	0	0	0	0	0	0	0	0	0
Unigene19888	hypothetical protein DDB_G0279665	0	0	NA	0	0	0	NA	0	NA	0	0
CL624.Contig3	roteophosphoglycan ppg4	0	NA	0	0	0	0	0	0	NA	0	0
CL2887.Contig1	Adenosine deaminase	1494.85	2640.23	0	2480.15	0	0	0	0	0	0	0
CL2263.Contig2	thrombospondin	NA	NA	NA	NA	NA	0	0	0	0	NA	NA
CL252.Contig3	alpha glucosidase	3297.88	4608.51	4119.59	3788.38	4075.38	0	0	0	0	0	0
CL2681.Contig1	MGC107818 protein	NA	NA	0	0	0	NA	0	0	NA	NA	0
CL622.Contig1	AGAP009439-PA	NA	NA	NA	0	0	0	0	0	NA	0	NA
Unigene5067	Predicted: neither inactivation nor afterpotential protein C	2549.09	6325.28	4848.8	0	0	0	0	0	0	0	0
CL7193.Contig1	RNA polymerase II second largest subunit	4581.19	2223.1	3074.15	0	0	0	0	0	0	0	0
CL7433.Contig1	cleft lip and palate transmembrane protein 1 homolog	2869.19	2671.99	4995.19	0	0	0	0	0	0	0	0
CL7461.Contig1	THO complex subunit 2-like	580.502	554.239	553.63	0	0	0	0	0	0	0	0
CL14861.Contig1	Insulin-like growth factor-binding protein complex acid labile chain	748.44	0	924.827	0	1426.25	0	0	0	0	0	0
CL4543.Contig1	peroxiredoxin 6 protein	4199.46	3731.2	3295.9	0	0	0	0	0	0	0	0
CL84.Contig1	GI24329	0	NA	NA	NA	NA	0	0	0	NA	0	0
CL8946.Contig1	LOW QUALITY PROTEIN: selenide, water dikinase	4994.61	4622.45	2988.76	0	0	0	0	0	0	0	0
Unigene22535	U5 small nuclear ribonucleoprotein 200 kDa helicase	0	3585.58	0	0	0	0	0	0	0	0	0
CL16902.Contig1	glycerol-3-phosphate dehydrogenase, mitochondrial-like	1145.05	3307.17	2125.52	2050.6	2186.52	0	0	0	0	0	0
CL3089.Contig1	similar to AGAP004654-PA	7433.16	8771.42	6705.8	0	0	0	0	0	0	0	0
CL3388.Contig1	oxysterol binding protein	NA	NA	NA	0	0	0	0	0	0	0	0
Unigene5731	translational activator GCN1-like	5504.65	6992.07	5060.48	0	0	0	0	0	0	0	0
Unigene19541	GTP-binding protein	0	0	1445.14	0	0	0	0	0	0	0	0
Unigene33956	chitinase 5	0	0	0	3910.9	3921.97	0	0	0	0	0	0
CL497.Contig2	similar to SpAN protein	NA	0	NA	0	NA	0	0	0	0	0	0
CL14828.Contig1	AGAP006918-PA	NA	NA	NA	NA	NA	NA	0	NA	0	0	0
CL1763.Contig1	GMP synthase [glutamine-hydrolyzing]-like isoform 1	1585.93	2214.92	2139.45	0	0	0	0	0	0	0	0
CL2120.Contig1	DNA replication licensing factor Mcm6	NA	NA	NA	0	0	0	NA	0	0	0	0
CL7146.Contig1	sperm-associated antigen 7 homolog	NA	0	0	0	0	0	0	0	NA	0	0
CL2016.Contig1	SEC14-like protein 1	0	3103.92	0	0	0	0	0	0	0	0	0
CL4293.Contig1	clathrin coat assembly protein ap-1	NA	NA	NA	0	0	0	0	0	0	0	0
CL10806.Contig1	pyruvate kinase 2	1794.32	1601.92	753.385	1551.93	0	0	0	0	0	0	0
Unigene28828	n-alpha-acetyltransferase 15	4430.18	4292.06	6195.11	7124.4	3674.12	0	0	0	0	0	0
CL24.Contig3	ecdysteroid-regulated protein	17199.4	5305.26	9564.41	47478.8	39945.2	0	0	0	0	0	0
CL8797.Contig1	oxidase/peroxidase	644.607	0	0	0	0	0	0	0	0	0	0
Unigene35396	cytochrome c oxidase subunit II	NA	NA	NA	NA	NA	0	0	0	0	0	0
CL17430.Contig1	mitochondrial NADH dehydrogenase (ubiquinone) flavoprotein 2	NA	NA	NA	0	0	0	0	0	NA	NA	0
Unigene31800	dynein heavy chain	NA	NA	NA	0	0	0	0	0	0	NA	NA
CL15089.Contig1	GG24355	0	NA	NA	0	0	NA	NA	0	0	0	0
CL6078.Contig1	rho guanine nucleotide exchange factor 12	1284.34	0	0	0	0	0	0	0	0	0	0
CL1635.Contig1	ubiquitin-protein ligase E3A	865.5	0	759.944	0	0	0	0	0	0	0	0
CL432.Contig1	Ribonuclease Oy	8646.85	7648.06	7018.35	52549.3	59068.8	0	0	0	0	0	0
CL4754.Contig1	coiled-coil protein	6398.58	6031.82	5941.41	0	0	0	0	0	0	0	0
CL724.Contig1	mannosidase, alpha, class 2B, member 1	NA	NA	NA	NA	NA	0	0	0	0	0	0
CL8342.Contig1	DNA replication licensing factor MCM7	969.178	2860.95	2766.1	0	0	0	0	0	0	0	0
Unigene31732	Ryanodine receptor 44F	0	1044.15	0	0	0	0	0	0	0	0	0
CL165.Contig2	myosin regulatory light chain	14438.2	23363.7	17315.5	0	0	0	0	0	0	0	0
CL1682.Contig1	chitinase 1 precursor	840.783	0	1124.39	4468.59	4530.89	0	0	0	0	0	0
CL2852.Contig1	AGAP005127-PA	NA	NA	NA	0	0	0	0	0	0	NA	NA
CL4170.Contig1	Methylglutaconyl-CoA hydratase, mitochondrial precursor	12902.2	8029.11	9610.94	0	0	0	0	0	0	0	0
CL7296.Contig1	macrophage migration inhibitory protein	0	0	0	58409.1	71847	0	0	0	0	0	0
CL786.Contig2	AGAP010198-PA	NA	0	NA	0	0	0	0	0	0	0	NA
Unigene1888	Transcriptional regulator ATRX	1153.23	1212.5	992.141	0	0	0	0	0	0	0	0
CL17610.Contig1	AGAP006456-PA	NA	NA	NA	0	0	0	0	0	0	0	0
CL4206.Contig1	Na+/K+ ATPase beta subunit	10786.8	10125.2	9665.2	0	0	0	0	0	0	0	0
CL6584.Contig1	adenylosuccinate synthetase	NA	NA	NA	0	0	NA	NA	0	0	0	0
CL982.Contig1	GA13505-PA	17095.2	9409.54	9667.35	16809.2	18184.4	0	0	0	0	0	0
CL15449.Contig1	GM16469	NA	NA	NA	0	0	0	0	0	0	0	0
CL1562.Contig2	aldehyde oxidase	NA	NA	NA	NA	NA	NA	0	0	0	0	0
CL15116.Contig1	GL11472	0	NA	0	0	0	0	0	0	0	0	0
CL15597.Contig1	ribosomal protein L31	4971.68	7375.23	9938.04	3265.56	6634.28	0	0	0	0	0	0
CL9.Contig7	cathepsin L	0	3526.09	3102.42	11410.9	11482.4	0	0	0	0	0	0
CL2043.Contig2	Transcription elongation factor SPT6	582.36	0	0	0	0	0	0	0	0	0	0
CL16356.Contig1	GF15007	NA	NA	NA	0	0	0	0	0	NA	0	NA
CL2927.Contig1	argininosuccinate lyase	NA	NA	NA	NA	NA	0	0	0	0	0	0
CL3517.Contig1	Sphingomyelin phosphodiesterase	15605.9	16762.3	14201.4	4325.51	4840.94	0	0	0	0	0	0
CL4473.Contig1	AGAP011194-PA	NA	NA	NA	0	0	0	0	0	0	0	0
Unigene16493	GI12716	NA	NA	NA	0	0	0	0	0	0	0	0
CL1517.Contig2	serine/arginine-rich splicing factor 7-like	1634.21	1606.63	4920.8	0	0	0	0	0	0	0	0
CL6514.Contig1	dual specificity mitogen-activated protein kinase kinase 3-like	3391.29	1509.48	1216.6	0	0	0	0	0	0	0	0
Unigene8282	protein arginine N-methyltransferase 5 isoform 1	0	0	0	0	0	0	NA	NA	NA	NA	0
Unigene27666	Triple functional domain protein	1039.14	983.424	602.491	0	0	0	0	0	0	0	0
CL1093.Contig1	ACYPI005632	1622.6	3321.75	0	0	0	0	0	0	0	0	0
CL6751.Contig1	hypoxanthine-guanine phosphoribosyltransferase	NA	NA	NA	NA	NA	NA	0	NA	0	0	0
CL7359.Contig1	AGAP009747-PA	NA	0	0	NA	NA	0	0	0	0	0	0
CL17977.Contig1	C. elegans protein T03D8.6b	0	0	0	12330.4	8322.7	0	0	0	0	0	0
Unigene30633	ABC protein, subfamily ABCG	3827.23	5114.83	5002.97	6161.88	6492.16	0	0	0	0	0	0
CL4603.Contig1	replication protein A 70 kDa DNA-binding subunit	NA	0	0	0	0	0	NA	0	0	0	0
CL7694.Contig1	Gamma-crystallin-1	16867.7	17822.4	17453.4	18763.6	18890.5	0	0	0	0	0	0
CL2195.Contig1	WSSV receptor Rab7	NA	0	0	0	0	0	0	0	0	0	NA
CL3288.Contig1	GE18589	0	NA	NA	NA	NA	NA	0	0	0	0	0
CL4377.Contig1	GI13568	NA	NA	NA	0	0	0	0	0	0	0	0
CL4477.Contig1	GJ23546	NA	NA	NA	0	0	0	0	0	NA	0	0
Unigene5447	AGAP000519-PA	1447.01	657.9	686.908	0	0	0	0	0	0	0	0
CL1857.Contig1	GI16121	0	NA	0	0	0	0	0	0	0	0	0
CL2.Contig9	glutaredoxin-1	NA	NA	NA	0	0	0	0	0	0	0	0
CL2889.Contig1	GI24651	NA	NA	NA	0	0	0	0	0	0	0	0
CL4478.Contig1	AGAP005504-PB	NA	NA	NA	NA	NA	NA	0	0	0	0	0
CL8096.Contig1	protein DEK	0	NA	0	0	0	0	0	0	NA	0	0
CL8765.Contig1	protein phosphatases pp1 regulatory subunit	NA	NA	NA	0	0	0	0	0	NA	0	0
Unigene13886	myosin VI	NA	NA	NA	0	0	0	0	0	0	0	0
Unigene28174	DEAH (Asp-Glu-Ala-His) box polypeptide 16	0	0	NA	0	0	0	0	0	0	0	0
Unigene10025	myosin-binding subunit of myosin phosphatase	NA	0	NA	0	0	0	0	0	0	0	0
Unigene22951	splicing factor 3A subunit 1 isoform	0	3664.92	1832.71	0	0	0	0	0	0	0	0
Unigene11328	Splicing factor, arginine/serine-rich	2756.95	2380.11	2308.1	0	0	0	0	0	0	0	0
Unigene20653	LOC446287 protein	0	0	NA	0	0	0	0	0	0	0	0
Unigene29785	endonuclease/reverse transcriptase	0	0	0	NA	NA	0	0	0	0	0	0
CL17077.Contig1	exportin-2	NA	NA	NA	NA	NA	0	0	0	0	NA	NA
CL2466.Contig1	Protein pob	4511.97	4213.55	4156.56	0	0	0	0	0	0	0	0
Unigene30532	GDP-L-fucose synthase-like	5906.91	3777.41	3383.89	0	3215.78	0	0	0	0	0	0
CL9238.Contig1	FAS-associated factor 1	2926.59	0	1338.19	0	0	0	0	0	0	0	0
Unigene9014	hypothetical protein LOC100638994	2409.6	0	0	0	0	0	0	0	0	0	0
CL2308.Contig1	AGAP000207-PA	1053.03	0	2052.93	0	0	0	0	0	0	0	0
CL279.Contig1	GK20916	0	0	NA	0	0	0	0	NA	NA	NA	0
CL626.Contig5	Z band alternatively spliced PDZ-motif protein 66, isoform K	0	NA	NA	0	0	0	0	0	0	0	0
CL692.Contig1	GH17340	NA	NA	NA	0	0	0	0	0	0	0	0
Unigene13694	low-density lipoprotein receptor (ldl)	0	0	0	NA	NA	0	0	0	0	0	NA
CL3947.Contig1	vacuolar ATP synthase subunit G-like protein	5041.1	4932.03	2440.02	0	3910.07	0	0	0	0	0	0
CL8840.Contig1	SAPS domain family member 3	6556.71	2740.3	2648.24	0	0	0	0	0	0	0	0
CL10556.Contig1	gamma-interferon-inducible lysosomal thiol reductase	11461.9	26182.5	23422.5	60438.2	45367.3	0	0	0	0	0	0
CL3154.Contig1	WD40 repeat-containing protein SMU1-like isoform 1	1030.42	995.827	1930.89	0	0	0	0	0	0	0	0
Unigene26408	Transcription elongation regulator 1	1209.59	2507.17	1116.79	0	0	0	0	0	0	0	0
Unigene26408	Transcription elongation regulator 1	1209.59	2507.17	1116.79	0	0	0	0	0	0	0	0
CL6274.Contig1	s-methyl-5'-thioadenosine phosphorylase-like	3553.37	3390.56	5892.44	0	0	0	0	0	0	0	0
Unigene9013	At-cadherin	6222.61	1866.7	1783.7	0	0	0	0	0	0	0	0
CL2836.Contig1	pentatricopeptide repeat-containing protein 2-like	755.816	1199.9	2440.36	0	0	0	0	0	0	0	0
CL3108.Contig1	galactokinase 1	0	0	NA	0	0	0	0	0	0	0	0
Unigene23574	Leucine-rich repeats and immunoglobulin-like domains protein 2	2483.13	1082.52	1032.41	1888.72	0	0	0	0	0	0	0
CL14898.Contig1	GK21830	NA	NA	NA	0	0	0	0	0	0	0	0
CL16686.Contig1	28S ribosomal protein S5	NA	NA	NA	0	0	0	0	0	NA	0	0
CL3406.Contig1	ras-related protein Rab-2-like	6617.36	8043.93	7135.01	7603.23	7399.58	0	0	0	0	0	0
CL4032.Contig1	retinol dehydrogenase 13	NA	NA	NA	0	0	0	0	0	0	0	0
CL4397.Contig1	AGAP009035-PA	NA	NA	0	0	0	0	0	0	0	0	0
Unigene26529	GK22105	NA	0	NA	NA	NA	0	0	0	0	0	0
Unigene28004	AGAP004209-PA	2700.72	1728.15	1728.29	0	0	0	0	0	0	0	0
Unigene8389	GK20820	0	NA	0	0	0	NA	0	0	0	0	0
CL2900.Contig2	AGAP001425-PA	2892.02	5031.89	3718.27	0	0	0	0	0	0	0	0
CL14709.Contig1	AGAP009602-PA	NA	NA	NA	0	0	0	0	0	0	0	0
Unigene7484	kelch domain-containing protein 4-like	0	0	2319.34	0	0	0	0	0	0	0	0
CL10049.Contig1	cellular senescence inhibited gene protein	NA	NA	NA	0	0	0	0	0	0	0	0
CL14206.Contig1	protein transport protein sec23	0	NA	NA	0	0	0	0	0	0	NA	0
CL1571.Contig2	endoglucanase-1,4-beta-glucanase	8210.9	7979.17	9475.87	8542.43	4509.29	0	0	0	0	0	0
CL17601.Contig1	signal sequence receptor beta	NA	NA	NA	NA	NA	0	0	0	NA	NA	0
CL17911.Contig1	GJ15659	0	NA	NA	0	0	0	0	0	0	0	NA
CL1955.Contig1	cytochrome c oxidase subunit Va	NA	NA	NA	NA	NA	0	0	0	0	0	0
CL3174.Contig1	Phosphoglycerate mutase family member 5-like protein	4705.45	1460.8	4237.48	2537.93	2663.84	0	0	0	0	0	0
CL4274.Contig1	Serine/threonine-protein phosphatase 2A regulatory subunit B'' subunit alpha	0	883.591	0	0	0	0	0	0	0	0	0
CL14076.Contig1	AGAP005632-PA	NA	NA	NA	0	0	0	0	0	0	0	0
CL16374.Contig1	kismet CG3696-PA	1185.11	2219.04	3114.63	0	0	0	0	0	0	0	0
CL9156.Contig1	RNA polymerase-associated protein LEO1-like	1504.99	0	0	0	0	0	0	0	0	0	0
CL11910.Contig1	GG24439	NA	0	0	0	0	0	0	0	0	0	0
CL449.Contig1	gamma-glutamyl hydrolase A-like	0	0	0	41720.8	44676.4	0	0	0	0	0	0
CL529.Contig3	LOC495269 protein	4701.03	6047.07	5436.3	0	0	0	0	0	0	0	0
Unigene6118	methylcrotonoyl-CoA carboxylase 2 (beta)	NA	NA	NA	0	0	0	0	0	0	0	0
Unigene6497	GA13539	NA	NA	NA	0	0	0	0	0	NA	NA	0
CL8289.Contig1	LOW QUALITY PROTEIN: lysine-specific demethylase lid-like	1378.78	669.387	1260.06	0	0	0	0	0	0	0	0
CL13809.Contig1	pre-mRNA-splicing helicase BRR2	1805.39	3507.63	3301.8	0	0	0	0	0	0	0	0
CL9120.Contig1	actin-related protein 2/3 complex subunit 1A	0	NA	NA	0	0	0	0	0	NA	0	0
CL1536.Contig1	apobec-1 complementation factor, isoform CRA_d	3386.17	2017.83	3059.85	0	0	0	0	0	0	0	0
CL4277.Contig1	Putative glycerol kinase 3	0	0	0	7902.55	8476.79	0	0	0	0	0	0
CL15117.Contig1	GI12471	0	NA	0	0	0	0	0	0	0	NA	NA
CL6254.Contig1	RAE1 RNA export 1 homolog	0	1521.98	1427.83	0	0	0	0	0	0	0	0
CL13855.Contig1	GL14724	NA	NA	NA	0	0	0	0	0	0	0	0
CL282.Contig6	L-xylulose reductase	NA	NA	NA	NA	NA	0	0	0	0	0	0
CL315.Contig1	hu li tai shao-like protein	10145.4	8998.26	8246.97	5346.66	5816.48	0	0	0	0	0	0
CL4793.Contig1	sodium/calcium exchanger 3-like	2367.89	2131.65	3407.47	0	0	0	0	0	0	0	0
CL9119.Contig1	GA20935-PA isoform 2	3380.84	3287.15	3232.24	0	0	0	0	0	0	0	0
CL9901.Contig1	arachidonate 12-lipoxygenase, 12R type-like	15362	9202.93	10150.8	0	0	0	0	0	0	0	0
Unigene7446	Fibropellin-1	7820.22	13332	9179.82	0	0	0	0	0	0	0	0
CL14100.Contig1	GD24329	0	NA	NA	0	0	0	0	0	0	NA	NA
Unigene1223	Myosin-VIIa	0	1463.66	0	0	0	0	0	0	0	0	0
CL6362.Contig1	Phosphatidylinositol 4-kinase type 2-beta	0	1003.2	0	0	0	0	0	0	0	0	0
CL4442.Contig1	jerky protein homolog	0	1417.33	1363.42	0	0	0	0	0	0	0	0
CL6045.Contig1	AGAP004510-PA	0	0	0	5338.36	5840.22	0	0	0	0	0	0
Unigene1617	E3 ubiquitin-protein ligase UBR3	0	0	0	4284.47	8810.14	0	0	0	0	0	0
CL15161.Contig1	vesicle-fusing ATPase 1-like	8291.95	7535.1	8886.99	0	0	0	0	0	0	0	0
CL17759.Contig1	RNA methyltransferase NOL1	0	NA	NA	0	0	0	0	0	0	0	0
CL1935.Contig1	CCR4-NOT transcription complex subunit 1 isoform 2	2850.91	2752.11	5112.81	0	0	0	0	0	0	0	0
CL3916.Contig1	GK24460	NA	NA	NA	0	0	0	0	0	0	0	0
CL8505.Contig1	signal recognition particle receptor beta subunit	NA	NA	NA	0	0	NA	0	0	0	NA	0
CL9749.Contig1	DNA-directed RNA polymerases I, II, and III subunit RPABC1-like	NA	NA	NA	0	0	0	0	0	0	0	0
Unigene33932	cathepsin L2	0	2079.63	1829.66	3848.15	4049.31	0	0	0	0	0	0
CL472.Contig1	MGC85256 protein	NA	0	NA	0	0	0	0	0	0	0	0
Unigene4424	copine VIII	0	5836.3	4907.17	0	0	0	0	0	0	0	0
CL10679.Contig1	glutathione transferase zeta 1	4314.06	10318.9	7887.91	0	0	0	0	0	0	0	0
CL14559.Contig1	GK23722	NA	0	NA	NA	0	0	0	0	0	0	0
CL888.Contig1	Gasp protein	7029.01	6327.9	6057.13	11557.1	17937.3	0	0	0	0	0	0
Unigene23652	Insulin-like growth factor 2 mRNA-binding protein 1	3992.27	5699.35	5287.39	0	0	0	0	0	0	0	0
CL3996.Contig1	molybdenum cofactor biosynthesis protein 1 isoform	NA	0	NA	0	0	0	0	0	0	0	0
CL9780.Contig1	AGAP002504-PA	1825.31	3342.26	3088.93	0	0	0	0	0	0	0	0
CL4379.Contig1	probable proline racemase-like	2086.69	3865.59	3607.01	0	0	0	0	0	0	0	0
CL469.Contig1	Probable adenylate kinase isoenzyme F38B2.4	5814.82	2602.9	7283.24	0	0	0	0	0	0	0	0
CL6496.Contig1	peptidyl-prolyl cis-trans isomerase FKBP4	0	NA	0	0	0	0	0	0	0	NA	NA
CL2880.Contig1	AGAP004937-P	2617.85	2529.95	2363.25	0	0	0	0	0	0	0	0
Unigene28273	splicing factor, suppressor of white-apricot homo	0	NA	0	0	0	0	0	0	0	0	0
Unigene28045	histidine ammonia-lyase	0	NA	NA	0	0	NA	0	0	0	0	0
CL3626.Contig1	trifunctional nucleotide phosphoesterase protein YfkN-like isoform 2	1552.12	0	0	0	0	0	0	0	0	0	0
CL1892.Contig1	hypothetical protein DAPPUDRAFT_307002	5228.79	0	0	27521.6	0	0	0	0	0	0	0
CL6359.Contig1	GTP:AMP phosphotransferase, mitochondrial isoform 1	1744.01	3425.01	3226.09	0	0	0	0	0	0	0	0
CL5738.Contig1	glycerol-3-phosphate acyltransferase	1575.11	1539.73	879.058	0	0	0	0	0	0	0	0
CL9607.Contig1	GI10642	0	0	0	NA	0	NA	0	0	0	0	0
CL130.Contig3	nudE nuclear distribution gene E homolog (A. nidulans)-like 1-like	1373.66	2955.36	1383.68	0	0	0	0	0	0	0	0
CL1686.Contig1	WD repeat domain 35-like	0	792.397	886.207	0	0	0	0	0	0	0	0
Unigene7464	Protein strawberry notch	0	974.239	0	0	0	0	0	0	0	0	0
CL8162.Contig1	GJ20691	NA	NA	NA	0	0	0	0	0	0	0	0
CL4140.Contig1	cuticular protein analogous to peritrophins 3-D1	0	NA	0	0	0	0	0	NA	0	NA	NA
CL7258.Contig1	GJ13104	NA	NA	NA	0	0	0	0	NA	0	0	NA
CL14606.Contig1	serine/threonine kinase 25	0	0	0	NA	NA	NA	0	0	0	0	NA
CL3293.Contig1	inhibin receptor E3 ligase-like protein	1414.75	2739.34	1259.05	0	0	0	0	0	0	0	0
CL5195.Contig1	CRE-PCCB-1 protein	NA	NA	NA	0	0	0	0	0	NA	NA	0
CL6760.Contig1	multifunctional protein ADE2	2479.43	4403.11	2163.18	0	0	0	0	0	0	0	0
Unigene23326	acetyl-coa carboxylase	0	0	0	NA	NA	0	0	0	0	0	0
Unigene30700	beta-hexosaminidase subunit alpha	16797.9	11366	7069.52	6229.29	0	0	0	0	0	0	0
CL7542.Contig1	miniature spindles	0	2843.17	2652.38	0	0	0	0	0	0	0	0
CL3561.Contig1	delta isoform of regulatory subunit B56, protein phosphatase 2A	2240.97	0	924.644	0	0	0	0	0	0	0	0
Unigene16225	e3 ubiquitin-protein ligase HUWE1	10229.1	7283.72	7253.33	0	0	0	0	0	0	0	0
CL1309.Contig1	AGAP001300-PA	0	9105.25	12324.2	0	14157.2	0	0	0	0	0	0
CL6401.Contig1	AGAP002721-PA	NA	NA	NA	0	0	0	0	0	0	0	0
CL1797.Contig2	GA20165	NA	NA	NA	0	0	0	0	0	0	0	0
Unigene26538	AGAP000407-PA	0	1251.6	0	0	0	0	0	0	0	0	0
CL15897.Contig1	AGAP010464-PA	NA	NA	NA	0	0	0	0	0	0	0	0
Unigene27748	trans-2,3-enoyl-CoA reductase	4941.64	2011.84	0	0	0	0	0	0	0	0	0
CL14115.Contig1	Cytoplasmic dynein 1 light intermediate chain 2	0	3040.85	2902.55	0	0	0	0	0	0	0	0
CL1042.Contig2	MGC108470 protein	NA	0	NA	NA	NA	0	0	0	0	0	0
CL14744.Contig1	estradiol 17-beta-dehydrogenase 8	2370.03	4210.75	6226.22	0	0	0	0	0	0	0	0
CL597.Contig1	small glutamine-rich tetratricopeptide repeat (TPR)-containing	NA	NA	NA	0	0	NA	NA	0	0	0	0
CL85.Contig2	4-coumarate:CoA ligase	NA	NA	NA	0	0	0	0	0	NA	NA	0
Unigene28340	isoleucyl-tRNA synthetase, cytoplasmic	NA	NA	NA	0	0	NA	0	NA	0	NA	0
CL17915.Contig1	retinoid X receptor-like protein	NA	NA	0	0	0	0	0	0	0	0	0
CL9050.Contig1	Deoxyribonucleoside 5'-monophosphate N-glycosidase	6093.62	5798.05	8209.65	0	0	0	0	0	0	0	0
CL1103.Contig1	solute carrier organic anion transporter family member 5A1	1926.31	3611.91	3411.58	0	0	0	0	0	0	0	0
CL3452.Contig1	ubiquitin-like domain-containing CTD phosphatase 1	1778.83	1861.93	3214.07	0	0	0	0	0	0	0	0
CL2206.Contig2	peroxisomal membrane protein PMP34	0	1938.13	3670.72	2763.32	0	0	0	0	0	0	0
Unigene9969	epithelial chloride channel protein	2049.82	1921.41	1826.48	6945.62	3717.16	0	0	0	0	0	0
CL8581.Contig1	nicotinic acetylcholine receptor alpha 5 subunit	0	0	0	13850.8	15413.8	0	0	0	0	0	0
CL7759.Contig1	minichromosome maintenance 3	0	NA	0	0	0	0	0	0	0	0	0
Unigene22149	exosome complex exonuclease RRP44	NA	0	0	0	0	0	0	0	0	0	0
Unigene16660	myotubularin related protein 6	2071.76	2027.66	1887.08	0	0	0	0	0	0	0	0
Unigene30108	GF21177	NA	NA	NA	0	0	0	0	0	0	0	0
CL1167.Contig1	cytochrome P450	NA	NA	NA	NA	0	0	0	0	0	NA	0
Unigene6527	GD22468	NA	NA	NA	0	0	0	0	0	NA	NA	0
Unigene22861	DEAD box ATP-dependent RNA helicase	NA	NA	NA	0	0	0	0	0	0	0	0
CL1224.Contig1	Plexin domain-containing protein 2	2375.16	0	0	0	0	0	0	0	0	0	0
CL6959.Contig1	Casein kinase II subunit alpha	0	0	0	1889.42	0	0	0	0	0	0	0
Unigene10435	saccharopine dehydrogenase	0	0	NA	0	0	0	0	0	0	0	0
CL1282.Contig1	probable cleavage and polyadenylation specificity factor subunit 2-like isoform 1	0	0	NA	0	0	0	0	0	0	0	0
Unigene7349	AGAP011620-PA	0	0	NA	0	0	0	NA	NA	NA	0	0
CL17646.Contig1	cytosolic Fe-S cluster assembly factor narfl	2561.35	4824.72	4566.48	0	0	0	0	0	0	0	0
Unigene29543	2-oxoglutarate dehydrogenase E1 component	0	1803.57	2589.96	3858.32	0	0	0	0	0	0	0
Unigene8744	LD16032p	0	2396.88	2235.45	0	0	0	0	0	0	0	0
CL3556.Contig1	GF18365	NA	NA	NA	0	0	0	0	0	NA	0	NA
Unigene14169	CG9911 CG9911-PA	2552.98	0	1096.48	0	0	0	0	0	0	0	0
Unigene8761	fucosidase, alpha-L- 2, plasma	0	0	0	27359.3	36392.5	0	0	0	0	0	0
CL921.Contig1	Microsomal glutathione S-transferase 1	NA	NA	NA	0	0	0	0	0	0	NA	0
CL6204.Contig1	macrophage mannose receptor 1-like protein 1	0	0	0	19645.1	20515.7	0	0	0	0	0	0
Unigene20583	spindles-like protein	3744.65	3673.16	3335.38	0	0	0	0	0	0	0	0
Unigene6308	ribosomal protein S22, mitochondrial	3166.26	1500.67	4260.85	0	0	0	0	0	0	0	0
Unigene13550	bifunctional aminoacyl-tRNA synthetase-like	3806.96	1750.48	1684.24	0	0	0	0	0	0	0	0
CL17358.Contig1	GF12427	0	0	0	0	0	0	0	0	NA	NA	0
CL8617.Contig1	arp2/3 complex 20 kd subunit	0	0	0	NA	NA	0	0	0	0	0	0
CL1206.Contig1	guanine nucleotide binding protein, beta subunit	0	1895.94	1627.43	0	0	0	0	0	0	0	0
CL1246.Contig1	flavin reductase	4603.59	3773.81	2472.32	0	0	0	0	0	0	0	0
Unigene13565	hypothetical protein LOC498840	NA	NA	NA	0	0	0	0	0	0	NA	NA
CL11167.Contig1	rotein phosphatase pp2a regulatory subunit b	NA	NA	NA	0	0	NA	0	NA	0	0	0
CL721.Contig1	AGAP006414-PA	0	0	0	NA	NA	0	0	0	0	0	0
Unigene18072	similar to TraB domain containing	NA	NA	NA	0	0	0	0	0	NA	0	0
CL3929.Contig1	CD2-associated protein	3244.58	2865.54	4112.23	0	0	0	0	0	0	0	0
Unigene27003	AGAP005170-PA	NA	NA	NA	NA	NA	0	0	0	0	0	0
CL1163.Contig2	cytochrome P450, family 2, subfamily d, polypeptide 4	NA	NA	NA	0	0	0	0	0	0	0	0
CL14775.Contig1	SUMO-1-like protein	9582.28	4230.35	3835.34	0	0	0	0	0	0	0	0
CL9503.Contig1	SUMO-1-like protein	0	0	0	2877	0	0	0	0	0	0	0
Unigene5944	RNA polymerase II largest subunit	0	0	0	0	3504.57	0	0	0	0	0	0
CL15831.Contig1	NADH dehydrogenase	5094.19	0	4762.19	0	0	0	0	0	0	0	0
CL9.Contig2	digestive cysteine proteinase 2	0	0	0	45048.1	46176.8	0	0	0	0	0	0
CL1431.Contig1	GJ17483	NA	NA	NA	0	0	0	0	0	0	0	0
CL2671.Contig1	cathepsin L	NA	NA	NA	NA	NA	0	0	0	0	0	0
Unigene1120	GL14072	0	0	0	NA	0	0	0	0	0	0	0
Unigene15875	twitchin	0	3146.19	3288.99	24104.6	12404.9	0	0	0	0	0	0
CL1448.Contig1	Actin-like protein 87C	1399.44	3938.11	3713.37	0	0	0	0	0	0	0	0
Unigene7385	lectin BRA-3	0	0	0	32497.1	23283.7	0	0	0	0	0	0
Unigene13592	symplekin	3944.07	0	2328.38	0	0	0	0	0	0	0	0
Unigene1574	sodium-dependent neutral amino acid transporter SLC6A17-like isoform	7957.77	8034.95	10219.5	0	0	0	0	0	0	0	0
Unigene6242	Acyl-CoA dehydrogenase family member 9, mitochondrial	2116.6	2072.83	3590.18	0	0	0	0	0	0	0	0
CL8537.Contig1	ATP-dependent Clp protease ATP-binding subunit clpX-like, mitochondrial	0	0	2837.29	0	0	0	0	0	0	0	0
Unigene14181	mRNA turnover protein 4 homolog	0	NA	0	0	0	0	0	0	NA	0	0
Unigene1933	Muscle M-line assembly protein unc-89	5675.28	5967.25	2634.48	0	0	0	0	0	0	0	0
CL3091.Contig1	nuclear protein localization protein 4 homolog	0	1587.4	1463.83	0	0	0	0	0	0	0	0
CL4129.Contig1	testis-expressed sequence 10 protein homolog	NA	NA	NA	0	0	0	0	0	0	0	0
CL4618.Contig1	Protein tyrosine phosphatase-like protein ptplad	5460.08	2589.16	2344.32	0	0	0	0	0	0	0	0
Unigene5002	AGAP007674-PB	0	NA	NA	0	NA	0	0	0	0	0	0
Unigene11396	GG18899	NA	NA	NA	0	NA	NA	0	0	NA	0	NA
Unigene1559	myosin Va	0	0	0	0	3592.52	0	0	0	0	0	0
CL9066.Contig1	C. elegans protein F17C11.9b	0	0	4588.57	0	0	0	0	0	0	0	0
Unigene22241	AGAP010750-PA	NA	NA	NA	0	0	0	0	0	0	0	0
CL14176.Contig1	AGAP001738-PA	0	0	NA	0	0	0	0	0	0	0	0
Unigene24663	zinc finger protein	0	0	0	NA	0	0	0	0	0	0	0
CL642.Contig3	zinc finger protein	792.719	2310.58	2177.94	2129.62	0	0	0	0	0	0	0
Unigene2437	vinculin	13342.2	10262.6	12339.4	0	0	0	0	0	0	0	0
Unigene14123	hypothetical protein DAPPUDRAFT_305875	0	0	0	25722	17708.8	0	0	0	0	0	0
CL8758.Contig1	GM25642	0	NA	NA	0	0	0	0	0	0	0	0
CL38.Contig6	Titin	0	0	640.174	0	0	0	0	0	0	0	0
CL3334.Contig1	splicing factor	0	NA	NA	0	0	0	0	0	0	0	0
CL1937.Contig1	GA19195-PA	0	0	0	7019.69	3536.64	0	0	0	0	0	0
Unigene17987	pre-mRNA-splicing factor prp1	NA	NA	NA	0	0	0	0	0	0	0	0
CL8975.Contig1	GI17030	NA	0	0	0	0	0	0	0	0	0	0
Unigene35706	cytochrome c oxidase subunit Vb/COX	0	0	2645.9	0	0	0	0	0	0	0	0
Unigene31617	dual specificity mitogen-activated protein kinase kinase	2249.88	0	2508.51	0	0	0	0	0	0	0	0
CL613.Contig2	alpha-amylase	5175.34	2325.68	2041.26	0	0	0	0	0	0	0	0
CL17622.Contig1	C. elegans protein Y37D8A.2	0	0	0	4627.16	4772.02	0	0	0	0	0	0
CL1127.Contig2	AGAP009613-PA	NA	NA	NA	0	0	0	0	0	0	0	0
CL232.Contig1	phosphatidylethanolamine-binding protein homolog	3518.71	3448.48	11538.1	10912.5	11676.7	0	0	0	0	0	0
CL6398.Contig1	26S proteasome non-ATPase regulatory subunit 8	5939.47	8155.61	5235.89	0	0	0	0	0	0	0	0
CL787.Contig1	ARMET-like protein precursor	NA	NA	NA	NA	NA	0	0	0	0	0	0
CL8719.Contig1	exportin-7-like isoform 1	NA	NA	NA	0	0	0	0	0	0	0	0
Unigene4890	xanthine dehydrogenase	10315.5	9924.92	14354.5	32055.2	22538.4	0	0	0	0	0	0
CL3926.Contig1	AGAP004890-PB	NA	NA	NA	0	0	0	0	0	0	0	0
Unigene25832	LOC414586 protein	NA	NA	NA	0	0	0	NA	NA	0	0	0
Unigene37242	ribosomal protein S26	7685.24	9333.96	8010.89	3803.43	0	0	0	0	0	0	0
Unigene1378	lysophospholipase 3	7297.89	3050.26	2935.74	0	0	0	0	0	0	0	0
CL1344.Contig1	FAM203 family protein GA19338	1332.14	0	2480.2	0	0	0	0	0	0	0	0
CL2540.Contig1	pancreatic lipase-related protein	13040.9	12956.9	5406.37	0	0	0	0	0	0	0	0
CL465.Contig2	procollagen-lysine,2-oxoglutarate 5-dioxygenase 3	NA	NA	NA	0	0	0	0	0	0	NA	NA
Unigene32199	kakapo	0	864.176	1469.93	0	0	0	0	0	0	0	0
CL1086.Contig1	GI13378	NA	NA	NA	0	0	0	0	0	0	0	0
CL6532.Contig1	interferon-related developmental regulator 1	0	1136.4	1214.59	0	0	0	0	0	0	0	0
CL5086.Contig1	liprin-beta-1	2241.96	2250.96	2181.02	0	0	0	0	0	0	0	0
CL3309.Contig1	proteophosphoglycan 5	NA	0	NA	0	0	0	0	0	0	0	0
Unigene23370	Cytosol aminopeptidase	0	NA	NA	NA	NA	0	0	0	0	0	0
Unigene24622	dimethylanaline monooxygenase-like	0	0	NA	0	0	0	0	0	0	0	0
CL3350.Contig1	arylsulfatase J	0	0	0	7154.4	7639.87	0	0	0	0	0	0
CL16571.Contig1	LOW QUALITY PROTEIN: e3 ubiquitin-protein ligase HUWE1	2062.34	873.456	914.099	0	0	0	0	0	0	0	0
CL1379.Contig1	guanosine monophosphate reductase	1692.44	1533.9	1444.97	2390.19	2753.29	0	0	0	0	0	0
CL14423.Contig1	surfeit locus protein	1516.74	0	0	0	0	0	0	0	0	0	0
CL938.Contig2	carbonyl reductase	8274.99	4118.53	0	4216.82	8962.29	0	0	0	0	0	0
CL1140.Contig1	preamylase 1	0	2489.96	2244.46	4623.23	0	0	0	0	0	0	0
CL1992.Contig1	aspartic protease precursor	0	1924.78	0	14988.7	16420.3	0	0	0	0	0	0
CL7011.Contig1	calbindin-32	1717.43	3239.33	3141.96	0	0	0	0	0	0	0	0
CL1861.Contig1	receptor-type tyrosine-protein phosphatase N2	568.702	966.357	942.885	0	0	0	0	0	0	0	0
CL5120.Contig1	integrator complex subunit 5-like isoform 1	3048.24	0	2665.7	0	0	0	0	0	0	0	0
CL9621.Contig1	sorting nexin-2	0	2618.47	2792.04	0	0	0	0	0	0	0	0
CL4419.Contig1	armadillo repeat containing 6	1190.82	1327.13	1467.73	0	0	0	0	0	0	0	0
Unigene11406	Casein kinase I isoform alpha	0	0	0	0	4481.76	0	0	0	0	0	0
Unigene7837	mportin (ran-binding protein)	NA	0	NA	0	0	NA	0	NA	0	0	0
CL17627.Contig1	selenium-dependent glutathione peroxidas	6924.66	6059.45	7801.39	0	0	0	0	0	0	0	0
CL702.Contig2	Serine/threonine-protein kinase Nek5	7442.17	10111.4	8812.32	0	0	0	0	0	0	0	0
Unigene29708	steroid sulfatase	0	0	0	19753.9	30384.1	0	0	0	0	0	0
Unigene31477	proline synthase co-transcribed bacterial homolog protein	2051.21	4132.52	1977.72	0	0	0	0	0	0	0	0
Unigene27891	Homer protein-like protein 1	1162.52	2113.23	2188.41	0	0	0	0	0	0	0	0
CL17579.Contig1	eukaryotic translation initiation factor 3 subunit 5 epsilon	5929.21	5215.75	2480.78	0	0	0	0	0	0	0	0
CL4696.Contig1	transmembrane protein 120	1550.45	1504.59	1508.76	0	0	0	0	0	0	0	0
CL6411.Contig1	GK17770	NA	0	0	0	0	0	0	0	0	0	0
Unigene14204	Mitochondrial fission 1 protein	0	0	2271.89	0	3961.41	0	0	0	0	0	0
Unigene15767	nucleoprotein TPR	0	2960.19	2649.87	0	0	0	0	0	0	0	0
CL5290.Contig1	CobIyrinic acid a,c-diamide adenosyltransferase, mitochondrial precurso	2551.21	5107.05	2534.7	0	0	0	0	0	0	0	0
Unigene17425	Titin	6285.82	0	0	0	0	0	0	0	0	0	0
CL2303.Contig1	sodium-independent sulfate anion transporte	2218.37	0	1958.59	0	0	0	0	0	0	0	0
CL17142.Contig1	broad-complex A-NZ2 isoform	NA	0	0	0	0	0	0	0	0	0	0
Unigene23456	mitochondrial glutamate carrier protei	0	4322.27	3641.81	8843.93	8958.59	0	0	0	0	0	0
CL10205.Contig1	GA15602	0	0	0	0	0	0	0	0	NA	NA	0
CL2190.Contig1	MGC82870 protein	0	1228.27	0	2201.83	2302.46	0	0	0	0	0	0
CL246.Contig1	cystatin	18716.1	16110.5	13808.5	9082.28	9858.2	0	0	0	0	0	0
CL3318.Contig1	AGAP011834-PA	NA	NA	NA	0	0	NA	0	0	0	0	0
Unigene10343	AGAP001827-PA	6975.3	6495.67	2841.8	0	0	0	0	0	0	0	0
Unigene28249	DNA topoisomerase 2-like	2896.76	2576.41	2582.62	0	0	0	0	0	0	0	0
Unigene29080	dystrophin, isoforms A/C/F/G/H	2316.02	0	2254.43	0	0	0	0	0	0	0	0
CL10283.Contig1	SAPS domain family, member 3 isoform 5	7853.21	5305.82	5433.5	0	0	0	0	0	0	0	0
CL2146.Contig1	Pre-mRNA cleavage complex II protein Clp1	0	1093.08	2207.47	0	0	0	0	0	0	0	0
CL99.Contig1	spatzle protein	6234.23	6057.43	5225.48	30686.9	32714.1	0	0	0	0	0	0
CL6849.Contig1	cytochrome b5	NA	NA	NA	NA	NA	0	0	0	0	0	0
Unigene5542	Coiled-coil domain-containing protein AGAP005037	0	0	1382.06	0	0	0	0	0	0	0	0
CL4365.Contig1	COP9 signalosome complex subunit 1	2979.43	2873.96	3937.57	0	0	0	0	0	0	0	0
Unigene1839	apolipoprotein D	0	0	0	11654.8	11920.4	0	0	0	0	0	0
CL2231.Contig1	MEC-2	0	NA	NA	NA	NA	0	0	0	0	0	NA
CL9864.Contig1	LOW QUALITY PROTEIN: tropomodulin	3624.33	1503.59	0	0	0	0	0	0	0	0	0
Unigene28836	methylmalonyl-CoA mutase, mitochondrial	NA	NA	0	0	0	0	0	0	0	0	0
CL15782.Contig1	prefoldin subunit 2	4863.28	4632.4	6850.43	4596.91	0	0	0	0	0	0	0
CL14943.Contig1	thioredoxin-related transmembrane protein 2	7462.76	3229.94	0	0	0	0	0	0	0	0	0
Unigene26437	Peroxidasin	1630.23	1372.02	0	0	0	0	0	0	0	0	0
Unigene4227	ATP-dependent RNA helicase	0	0	NA	0	0	0	0	0	0	0	0
CL10410.Contig1	serine/threonine-protein kinase tricorner	0	861.453	0	0	0	0	0	0	0	0	0
CL4762.Contig1	estradiol 17-beta-dehydrogenase 11	3376.27	0	919.796	2955.89	0	0	0	0	0	0	0
CL1810.Contig1	PI-PLC X domain-containing protein 1	2758.38	2982.78	0	0	0	0	0	0	0	0	0
CL2882.Contig1	sphingosine-1-phosphate lyase 1	NA	0	0	0	0	0	0	0	0	0	0
CL7102.Contig1	AGAP002956-PA	0	NA	0	0	0	0	0	0	0	0	0
Unigene13766	GH13723	NA	NA	NA	0	0	0	0	NA	0	0	NA
CL652.Contig2	furin-like convertase	0	0	787.35	0	0	0	0	0	0	0	0
CL835.Contig2	proteophosphoglycan ppg4	0	0	NA	0	0	0	0	0	0	0	0
Unigene716	nucleoporin 205	NA	0	0	0	0	0	0	0	0	0	0
Unigene16136	novel protein	0	0	0	5434.05	6187.7	0	0	0	0	0	0
CL2595.Contig1	synapse-associated protein of 47 kDa-like	1591.59	2970.07	4460.22	0	0	0	0	0	0	0	0
CL8543.Contig1	GH14185	0	0	NA	0	0	NA	0	0	0	0	0
CL977.Contig2	Gelsolin	NA	NA	NA	0	0	0	0	0	0	0	0
CL1764.Contig1	arrestin1 precursor	5475.77	5167.01	4869.06	0	0	0	0	0	0	0	0
CL2405.Contig1	proteasome 26S non-ATPase subunit 5	0	2893.34	1384.3	0	0	0	0	0	0	0	0
Unigene10416	laminin A chain	NA	0	NA	0	0	0	0	0	0	0	0
CL213.Contig2	NHP2-like protein 1	NA	NA	NA	0	0	0	0	0	0	0	0
CL13887.Contig1	Splicing factor 3A subunit 2	1853.56	3409.48	3512.32	0	0	0	0	0	0	0	0
CL17170.Contig1	reticulocalbin	0	NA	NA	0	0	0	0	0	0	0	0
CL1.Contig137	reticulocalbin	2669.56	7437.64	4823.37	0	0	0	0	0	0	0	0
Unigene25284	RB1-inducible coiled-coil protein 1	0	6354.91	5586.72	0	0	0	0	0	0	0	0
CL4506.Contig1	U1 small nuclear ribonucleoprotein A	0	NA	0	0	0	0	0	0	NA	0	0
Unigene29239	C. briggsae CBR-COL-176 protein	0	0	0	0	0	0	0	0	0	NA	NA
CL15999.Contig1	replication factor C subunit 2	0	0	NA	0	0	0	0	0	0	0	0
CL4964.Contig1	equilibrative nucleoside transporter 1	NA	NA	0	0	0	0	0	0	0	0	0
CL1604.Contig1	Pf11-1 protein	NA	NA	NA	0	0	0	0	0	0	0	0
Unigene27772	Enhancer of mRNA-decapping protein 4	4122.02	1860.66	5424.83	0	0	0	0	0	0	0	0
CL357.Contig5	GA16425	0	0	0	NA	0	0	0	0	0	0	0
CL16994.Contig1	AGAP005615-P	3219.25	3230.02	3112.41	0	0	0	0	0	0	0	0
CL9180.Contig1	alpha-1-antichymotrypsin-like	0	0	0	9727.72	6911.67	0	0	0	0	0	0
CL2706.Contig1	mmr1/hsr1 GTP binding protein	0	2604.66	1280.3	0	0	0	0	0	0	0	0
Unigene25777	myosin	8529.89	8163.41	7214.39	0	0	0	0	0	0	0	0
CL2192.Contig1	AGAP004765-PA	0	0	NA	0	0	0	0	0	0	NA	0
Unigene6658	translocated promoter region	7005.91	3543.39	6309.99	0	0	0	0	0	0	0	0
Unigene14319	otopetrin	2003.48	1859.29	1890.84	0	0	0	0	0	0	0	0
Unigene1649	LOW QUALITY PROTEIN: nipped-B-like protein	7553.41	6987.36	3282.66	0	0	0	0	0	0	0	0
Unigene10444	acidic fibroblast growth factor intracellular binding protei	0	NA	NA	0	0	0	0	0	0	0	0
Unigene114	neurexin-4	NA	0	0	0	0	NA	NA	0	0	0	0
Unigene4784	contactin	0	1721	0	0	0	0	0	0	0	0	0
Unigene15390	beta-1,4-galactosyltransferase 7	2966.97	2275.51	7423.54	0	0	0	0	0	0	0	0
CL1893.Contig1	GA11332	0	0	0	0	0	0	0	0	NA	0	0
Unigene29335	Inositol (myo)-1(or 4)-monophosphatase 1	0	NA	NA	0	0	NA	0	NA	0	0	0
CL6360.Contig1	Nucleoside diphosphate kinase	NA	NA	NA	0	0	0	0	0	0	0	0
CL4663.Contig1	ribosomal protein rps21	8516.38	3741.29	7242.88	0	0	0	0	0	0	0	0
CL3.Contig27	GA26108	0	0	0	0	0	0	0	NA	NA	0	0
CL1879.Contig1	poly-(ADP-ribose) polymerase I	0	NA	0	0	0	0	0	0	0	0	0
Unigene30519	Phosphatidylserine synthase 1	0	2955.76	5642.34	0	0	0	0	0	0	0	0
Unigene15428	c-1-tetrahydrofolate synthase	8242.36	3478.52	0	0	0	0	0	0	0	0	0
CL5959.Contig1	gamma-glutamyltransferase 1	0	0	0	8318.51	8870.45	0	0	0	0	0	0
CL1592.Contig1	GH16224	NA	NA	NA	NA	0	0	0	0	0	0	0
CL5250.Contig1	LOW QUALITY PROTEIN: e3 ubiquitin-protein ligase HUWE1	2250.02	2172.56	1990.83	0	0	0	0	0	0	0	0
CL15751.Contig1	SWI/SNF-related matrix-associated actin-dependent regulator of chromatin subfamily D member 1	0	0	1490.42	0	0	0	0	0	0	0	0
Unigene22918	cyclin-dependent protein kinase-like protein	0	1066.59	0	0	0	0	0	0	0	0	0
Unigene1187	GH11413	0	0	0	0	0	0	0	0	0	NA	NA
Unigene35255	eptidyl-prolyl cis-trans isomerase	0	0	0	NA	NA	0	0	0	0	0	0
CL3211.Contig1	Serine/threonine-protein kinase 17B	2139.57	2206.32	1987.54	0	0	0	0	0	0	0	0
Unigene1071	TSR1, 20S rRNA accumulation	0	0	0	0	1798.81	0	0	0	0	0	0
CL21.Contig2	vermiform, isoform D	0	0	0	0	0	0	0	0	NA	0	NA
Unigene34395	structural maintenance of chromosome 3	0	0	0	0	0	0	0	0	NA	NA	0
CL18007.Contig1	pol polyprotein	1342.83	0	0	0	0	0	0	0	0	0	0
CL2155.Contig1	tRNA (cytosine-5-)-methyltransferase	1534.54	4933.52	3163.36	0	0	0	0	0	0	0	0
CL2670.Contig1	transmembrane GTPase Marf-like isoform 1	NA	NA	NA	0	0	0	0	0	0	0	NA
CL1500.Contig1	AGAP001681-PA	1234.01	1270.68	2470.96	0	0	0	0	0	0	0	0
CL17578.Contig1	Prostaglandin E synthase 2	0	0	1349.89	0	0	0	0	0	0	0	0
CL2579.Contig2	TBC1 domain family member 22	0	0	3960.85	0	0	0	0	0	0	0	0
Unigene30621	huntingtin-interacting protein 1 isoform 2	3171.2	7383.08	6934.02	0	0	0	0	0	0	0	0
CL17800.Contig1	ubiquitin carboxyl-terminal hydrolase isozyme L5	4911.32	1483.11	1367.08	0	0	0	0	0	0	0	0
CL7518.Contig1	methenyltetrahydrofolate synthase domain-containing protein	1705.45	1585.56	1510.02	0	0	0	0	0	0	0	0
CL8365.Contig1	CD2 antigen cytoplasmic tail-binding protein 2	NA	NA	NA	0	0	0	0	0	0	0	0
CL2798.Contig1	protein kinase C binding protein 1	0	0	NA	0	0	0	0	0	0	0	0
CL13677.Contig1	zinc finger protein 271	4302.53	0	1692	0	0	0	0	0	0	0	0
CL15509.Contig1	mCG23139	1698.85	0	1682.54	0	0	0	0	0	0	0	0
CL5581.Contig1	short-chain dehydrogenease/reductase	NA	0	0	0	0	0	0	0	0	0	NA
CL8100.Contig1	transcription initiation factor TFIID subunit 6	0	884.513	912.085	0	0	0	0	0	0	0	0
CL7021.Contig1	zonadhesin	2210.61	2013.54	1904.23	0	0	0	0	0	0	0	0
CL8593.Contig1	lectin BRA-3	0	0	0	29310	31358.4	0	0	0	0	0	0
CL4465.Contig1	RNA polymerase I-specific transcription initiation factor RRN3	0	0	1651.7	0	0	0	0	0	0	0	0
CL4069.Contig1	AGAP005934-PA	993.01	1634.48	0	0	0	0	0	0	0	0	0
Unigene36105	ribosomal subunit S24e	0	0	0	0	3059.57	0	0	0	0	0	0
Unigene7083	Neurexin-4	0	2189.76	2120.84	0	0	0	0	0	0	0	0
CL2612.Contig1	yurt, isoform D	0	0	0	0	0	0	0	0	NA	0	NA
CL5863.Contig1	proteophosphoglycan 5	0	NA	0	0	0	0	0	0	0	0	0
CL6195.Contig1	cuticular protein 9, RR-1 family	0	NA	NA	0	0	0	0	0	0	0	0
CL10355.Contig1	ARL3 protein	5197.52	4786.22	4429.12	0	0	0	0	0	0	0	0
CL116.Contig3	thymus-specific serine protease	NA	NA	NA	NA	NA	0	0	0	0	0	0
CL2291.Contig1	Alpha-N-acetylgalactosaminidase	13596.5	16694.7	11104.3	7789.72	8917.42	0	0	0	0	0	0
CL3136.Contig1	wos2	6080.53	5702.75	8243.31	0	0	0	0	0	0	0	0
CL6109.Contig1	membrane associated progesterone receptor	NA	NA	NA	0	0	0	0	0	0	0	0
CL780.Contig1	AGAP001652-PA	0	0	0	10878.3	16816.1	0	0	0	0	0	0
Unigene26861	flotillin 2, isoform B	NA	NA	NA	0	0	0	0	0	0	0	0
Unigene27638	Pre-mRNA-processing factor 39	3033.96	7955.7	0	0	0	0	0	0	0	0	0
CL15176.Contig1	AGAP007574-PA	NA	NA	NA	0	0	0	0	0	0	0	0
CL6266.Contig1	farnesoic acid methyltransferase	0	0	0	7009.02	11294.9	0	0	0	0	0	0
CL173.Contig1	macrophage migration inhibitory protein	0	0	0	26133.7	28096.6	0	0	0	0	0	0
Unigene5773	AGAP006115-PB	NA	NA	NA	0	0	0	0	0	0	0	0
CL1555.Contig1	cyclohex-1-ene-1-carboxyl-CoA hydratase	0	NA	NA	0	0	0	0	0	0	0	0
CL9.Contig12	Cathepsin L	0	0	0	4818.08	10030.2	0	0	0	0	0	0
CL6922.Contig1	phosphatase and actin regulator 4-like	0	2746.16	0	0	0	0	0	0	0	0	0
CL7054.Contig1	VAMP (vesicle-associated membrane protein)-associated protein A	0	NA	NA	0	0	0	0	0	0	0	NA
CL13963.Contig1	proteasome subunit beta type-5	0	0	1296.91	2997.2	0	0	0	0	0	0	0
CL4943.Contig1	CCR4-NOT transcription complex subunit 10	1958.72	1720.24	1687.8	0	0	0	0	0	0	0	0
Unigene30622	cytoplasmic FMR1-interacting protein	1527.44	0	0	0	0	0	0	0	0	0	0
Unigene28508	WD repeat-containing protein 7 isoform 1	0	1662.36	0	0	0	0	0	0	0	0	0
CL3227.Contig1	Hypothetical protein CBG16221	0	3058.96	2981.33	0	0	0	0	0	0	0	0
Unigene14362	major facilitator superfamily domain-containing protein 6-A	2323.16	1971.54	1860.85	0	0	0	0	0	0	0	0
CL5118.Contig1	nicotinate phosphoribosyltransferase	NA	NA	NA	0	0	0	0	0	0	0	0
Unigene15591	strumpellin	2478.77	0	2626.25	0	0	0	0	0	0	0	0
Unigene5648	pyrroline-5-carboxylate reductase 1	NA	0	0	0	0	0	0	0	0	0	NA
CL3333.Contig1	9.2 kDa midgut protein	0	0	0	22282.3	23860.1	0	0	0	0	0	0
Unigene34754	hypothetical protein SINV_01419	0	1491.19	0	0	0	0	0	0	0	0	0
CL8223.Contig1	TGF-beta receptor type-1-like isoform 2	1824.49	0	0	0	0	0	0	0	0	0	0
CL4316.Contig1	ADP-ribosylation factor 6	0	0	0	7673.91	7017.8	0	0	0	0	0	0
CL704.Contig1	cuticular protein analogous to peritrophins 3-D2	0	0	0	NA	NA	0	0	0	0	0	0
Unigene22916	anion exchange protein 2-like isoform 2	4242.91	3764.78	3647.78	0	0	0	0	0	0	0	0
Unigene32405	Trypsinogen precursor of ANTRYP7	0	0	0	75349.1	36980.1	0	0	0	0	0	0
CL14755.Contig1	regulator of nonsense transcripts 1-like isoform 2	1476.52	1419.74	2440.75	0	0	0	0	0	0	0	0
CL4292.Contig1	Ras-like protein	6901.77	4296.82	1994.72	0	0	0	0	0	0	0	0
Unigene11495	pacifastin light chain	0	0	0	NA	NA	0	0	0	0	0	0
CL5158.Contig1	lysine-specific demethylase NO66	2933.37	1366.95	1177.44	0	0	0	0	0	0	0	0
Unigene28904	Zgc:113208	NA	NA	NA	0	0	0	0	0	0	0	0
CL4556.Contig1	endophilin-A-like isoform 1	1651.82	0	0	0	0	0	0	0	0	0	0
CL17088.Contig1	39S ribosomal protein L28, mitochondrial	4154.25	3740.43	3504.9	0	0	0	0	0	0	0	0
CL2050.Contig1	CG9911 CG9911-PA	0	0	994.334	0	0	0	0	0	0	0	0
CL161.Contig1	Eukaryotic translation initiation factor 4E	4517.49	0	0	0	0	0	0	0	0	0	0
CL2413.Contig1	serine protease	NA	NA	NA	0	0	0	0	0	0	0	NA
CL1106.Contig1	extradenticle	0	NA	0	0	0	0	0	0	NA	0	0
CL8673.Contig1	jun activation domain binding protein	3468.03	3166.48	2870.95	0	0	0	0	0	0	0	0
Unigene28501	eukaryotic translation initiation factor 2	3934.14	1762.16	1713.11	0	0	0	0	0	0	0	0
CL1757.Contig1	Prefoldin subunit 1	2770.29	2477.65	0	0	0	0	0	0	0	0	0
CL16583.Contig1	beta chain spectri	NA	NA	NA	0	0	0	0	0	0	0	0
CL778.Contig1	cuticular protein 111, RR-3 family	NA	0	NA	0	0	0	0	0	0	0	0
Unigene36916	Nesprin-2	0	1754.78	1163.91	0	0	0	0	0	0	0	0
CL8542.Contig1	O-sialoglycoprotein endopeptidase	NA	0	NA	0	0	0	0	0	0	0	0
CL1249.Contig1	AGAP003430-PA	NA	NA	NA	0	0	0	0	0	0	0	0
Unigene39259	Junctophilin-3	0	0	0	0	5061.83	0	0	0	0	0	0
CL16763.Contig1	AGAP012103-PA	NA	NA	NA	0	0	0	0	0	0	0	0
Unigene29720	importin alpha re-exporter	NA	NA	NA	0	0	0	0	0	0	0	0
Unigene17329	MOG interacting and ectopic P-granules protein 1	0	0	4796.55	0	0	0	0	0	0	0	0
CL7409.Contig1	probable RISC-loading complex subunit BRAFLDRAFT_242885	0	3850.26	0	0	0	0	0	0	0	0	0
Unigene10610	aldehyde oxidase 1	NA	0	0	NA	NA	0	0	0	0	0	0
CL3581.Contig1	AGAP008327-PA	0	NA	NA	0	0	0	0	0	0	0	0
CL28.Contig1	saposin	0	0	0	38600	39467.5	0	0	0	0	0	0
CL7790.Contig1	SWI/SNF-related matrix-associated actin-dependent regulator chromatin subfamily E member 1	0	2506.89	0	0	0	0	0	0	0	0	0
CL10080.Contig1	tRNA pseudouridine synthase D	0	NA	0	0	0	0	0	0	0	0	0
CL648.Contig1	Putative sestrin	1950.89	1803.11	1715.08	0	0	0	0	0	0	0	0
CL15026.Contig1	AGAP003328-PA	0	8078.85	4891.7	0	0	0	0	0	0	0	0
Unigene7513	mitochondrial ATP-dependent protease PIM1/LON	1493.94	0	0	0	0	0	0	0	0	0	0
CL15781.Contig1	transmembrane GTPase Marf-like isoform 1	NA	NA	NA	0	0	0	0	0	0	0	0
CL9125.Contig1	Flap endonuclease 1	2050.37	1869.99	3757.72	0	0	0	0	0	0	0	0
Unigene21091	MGC84775 protein	0	0	2775.76	0	0	0	0	0	0	0	0
Unigene11792	sodium/calcium exchanger	NA	NA	NA	0	0	0	0	NA	0	0	0
CL3678.Contig1	short-chain dehydrogenase	NA	NA	NA	0	0	0	0	0	0	0	0
CL17709.Contig1	cytosolic Fe-S cluster assembly factor nubp1-A	0	NA	0	0	0	0	0	0	0	0	0
CL13131.Contig1	proclotting enzyme	1660.09	0	0	3518.45	3395.33	0	0	0	0	0	0
Unigene14482	Abhydrolase domain-containing protein 4	0	0	3078.39	0	0	0	0	0	0	0	0
Unigene17476	myo-inositol-1 phosphate synthase	NA	NA	NA	0	0	0	0	0	0	0	0
Unigene28737	translational activator GCN	0	0	2846.91	0	0	0	0	0	0	0	0
Unigene35015	ferritin heavy polypeptide-like 17-like isoform 1	0	2821.56	0	0	0	0	0	0	0	0	0
Unigene6590	LOW QUALITY PROTEIN: nuclear pore complex protein Nup160 homolog	8056.04	7970.41	7379.5	0	0	0	0	0	0	0	0
Unigene5050	l-selectin	4590.36	1916.54	3910.54	3691.96	3699.36	0	0	0	0	0	0
Unigene13567	exportin 7	5056	1666.52	6597.56	0	0	0	0	0	0	0	0
Unigene7378	serine/threonine-protein kinase mTOR	2739.47	2660.45	0	0	0	0	0	0	0	0	0
Unigene3356	branched chain amino-acid transaminase 1	NA	NA	NA	0	0	0	0	0	0	0	0
Unigene24267	myosin-VIIa	17260	17476.1	10752	0	0	0	0	0	0	0	0
Unigene8284	Protein polybromo-1	0	2286.23	0	0	0	0	0	0	0	0	0
Unigene1191	AGAP003725-PA	0	NA	0	0	0	NA	NA	0	0	0	0
CL7933.Contig1	wd-repeat protein	0	NA	0	0	0	0	0	0	0	0	0
CL3492.Contig1	programmed cell death 11	1213.99	0	2138.39	0	0	0	0	0	0	0	0
Unigene8387	Glycerol-3-phosphate dehydrogenase [NAD+]	2646.18	0	0	0	0	0	0	0	0	0	0
CL10332.Contig1	jumonji domain containing 1A	1243.59	1254.53	2467.52	0	0	0	0	0	0	0	0
Unigene7672	AGAP004179-PC	1534.7	900.272	1515.84	0	0	0	0	0	0	0	0
Unigene9856	DNA ligase 1	2446.45	0	0	0	0	0	0	0	0	0	0
Unigene23378	Disco-interacting protein 2	0	0	1051.71	0	0	0	0	0	0	0	0
CL5620.Contig1	ancient ubiquitous protein 1	NA	0	NA	0	0	0	0	0	0	0	0
CL14503.Contig1	cytochrome c oxidase polypeptide IV	NA	NA	NA	0	0	0	0	0	0	0	0
CL3572.Contig1	AGAP006819-PA	NA	NA	NA	NA	NA	0	0	0	0	0	0
Unigene8157	Nt-gh3 deduced protein	0	0	0	5586.77	5995.67	0	0	0	0	0	0
CL8491.Contig1	par-6 gamma	3708.99	0	2237.81	0	0	0	0	0	0	0	0
Unigene23590	rab3-GEF CG5627-PB	1678.39	0	0	0	0	0	0	0	0	0	0
Unigene12110	tRNA pseudouridine synthase D	NA	NA	NA	0	0	0	0	0	0	0	0
CL3955.Contig1	importin-9	2406.29	2367.26	2263.05	0	0	0	0	0	0	0	0
CL7283.Contig1	GI23774	NA	NA	NA	0	0	0	0	0	0	0	0
Unigene24826	GK10538	0	NA	0	0	0	0	0	0	0	0	0
Unigene28778	adult intestinal phosphatase	0	0	0	0	7718.5	0	0	0	0	0	0
CL7596.Contig1	proteophosphoglycan ppg4	0	0	0	0	0	0	0	NA	0	0	0
Unigene18009	disulfide-isomerase TXNDC10	NA	NA	NA	0	0	0	0	0	0	0	0
CL10040.Contig1	small nuclear ribonucleoprotein E	9618.41	4381.65	8984.38	7988.1	0	0	0	0	0	0	0
CL15281.Contig1	coatomer subunit alpha	0	2535.47	0	0	0	0	0	0	0	0	0
CL2489.Contig1	CRE-CLEC-202 protein	0	0	NA	NA	NA	0	0	0	0	0	0
Unigene20475	Cleavage and polyadenylation specificity factor subunit	2453.83	4369.62	4158.04	0	0	0	0	0	0	0	0
CL1457.Contig1	serine proteinase inhibitor B3	0	0	0	17166.6	6119.59	0	0	0	0	0	0
CL2714.Contig1	sex-lethal homolog	1938.22	1876.01	3766.64	0	0	0	0	0	0	0	0
CL3663.Contig1	UDP-N-acetylhexosamine pyrophosphorylase	0	NA	NA	0	0	0	0	0	0	0	0
Unigene2908	tripeptidylpeptidase II	0	NA	NA	0	0	0	0	0	0	0	0
CL1069.Contig1	cathepsin L	6568.89	2925.47	2925.53	0	0	0	0	0	0	0	0
Unigene20753	nicastrin	3435.59	3169.34	2963.52	10966.7	0	0	0	0	0	0	0
CL3540.Contig1	Titin	0	0	1830.93	0	0	0	0	0	0	0	0
Unigene16870	intron-binding protein aquarius	NA	NA	0	0	0	0	0	0	0	0	0
CL5020.Contig1	u4/U6 small nuclear ribonucleoprotein Prp4	3539.12	0	1813.61	0	0	0	0	0	0	0	0
CL8207.Contig1	GJ15729	NA	0	0	0	0	0	0	0	0	0	0
CL9847.Contig1	kynurenine aminotransferase	NA	NA	0	0	0	0	0	0	0	0	0
Unigene39720	RNA-binding protein 7	8601.29	0	0	0	0	0	0	0	0	0	0
CL64.Contig2	cytochrome b	0	0	0	NA	NA	0	0	0	0	0	0
Unigene5963	broad-complex core-protein	3614.31	3370.58	2936.52	0	0	0	0	0	0	0	0
CL6724.Contig1	coiled-coil domain-containing protein 93	1621.7	0	0	2977.45	0	0	0	0	0	0	0
Unigene36269	40S ribosomal protein S11	0	0	0	3251.13	3356.12	0	0	0	0	0	0
Unigene15058	genetic suppressor element 1	0	0	0	8785.81	0	0	0	0	0	0	0
Unigene27702	serine/threonine-protein kinase ULK2	0	0	2072.64	0	0	0	0	0	0	0	0
Unigene3635	pol polyprotein	0	1560.46	0	0	0	0	0	0	0	0	0
CL7578.Contig1	GG20479	NA	NA	NA	0	0	0	0	0	0	0	0
Unigene38949	cytochrome c oxidase subunit VIb COX1	0	0	2970.77	0	0	0	0	0	0	0	0
CL9399.Contig1	CST complex subunit STN1	0	0	0	0	4661.56	0	0	0	0	0	0
CL1343.Contig1	zinc finger protein ZPR1	0	0	0	5563.22	7340.95	0	0	0	0	0	0
CL7398.Contig1	trans-sialidase	6365.95	1904.67	1831.52	0	0	0	0	0	0	0	0
CL1.Contig257	GF23525	0	0	0	0	0	0	0	0	0	NA	0
CL664.Contig1	golgi phosphoprotein 3	0	3934.3	1898.22	0	0	0	0	0	0	0	0
Unigene25900	dumpy	NA	NA	NA	0	0	0	0	0	NA	0	0
CL5844.Contig1	TPPP family protein CG4893-like isoform 1	5698.12	8027.23	10793.7	0	0	0	0	0	0	0	0
CL1259.Contig2	mu-crystallin homolog	NA	NA	NA	0	0	0	0	0	0	0	0
CL14738.Contig1	GRIM-19	0	3610.03	3448	0	0	0	0	0	0	0	0
CL8136.Contig1	ubiquitin-conjugating enzyme E2 variant 2	2444.72	2279.58	2321.44	0	0	0	0	0	0	0	0
CL6596.Contig1	sulfotransferase family	1759.59	1575.95	3013.17	0	0	0	0	0	0	0	0
Unigene7300	UTP6, small subunit (SSU) processome component	1611.71	0	0	0	0	0	0	0	0	0	0
CL17865.Contig1	Dehydrogenase/reductase SDR family member 11	NA	NA	NA	0	NA	NA	NA	0	0	0	0
CL8629.Contig1	glutaminase kidney isoform	0	1926.56	1867.54	0	0	0	0	0	0	0	0
Unigene11487	AGAP011625-PA	0	NA	0	0	0	0	0	0	0	0	0
CL4763.Contig1	dynamin-1-like protein	2845.75	2722.97	2492.83	0	0	0	0	0	0	0	0
Unigene32882	glycogenin 1	3169.9	0	0	0	0	0	0	0	0	0	0
CL6237.Contig1	AGAP012380-PA	NA	0	0	0	0	0	0	0	0	0	0
CL8471.Contig1	Fumarylacetoacetate hydrolase domain-containing protein 1	3128.66	2742.28	2480.5	0	0	0	0	0	0	0	0
Unigene30169	ENSANGP00000027929	0	0	0	NA	0	0	0	0	0	0	0
Unigene2738	small subunit processome component 20 homolog	4104.48	7097.62	0	0	0	0	0	0	0	0	0
Unigene17245	phenylalanyl-tRNA synthetase, alpha subunit	NA	0	NA	0	0	0	0	0	0	0	0
Unigene1937	ectonucleotide pyrophosphatase/phosphodiesterase family member 5	0	2310.91	2157.59	0	0	0	0	0	0	0	0
Unigene2584	graves disease carrier protein homolog	7453.02	6679.11	6943.22	0	0	0	0	0	0	0	0
CL17257.Contig1	cop-coated vesicle membrane protein P24	0	6397.62	6240.99	0	0	0	0	0	0	0	0
CL443.Contig1	GI16004	0	NA	NA	0	0	0	0	0	0	0	0
Unigene4577	hexokinase-1-like isoform	NA	NA	NA	0	0	0	NA	0	0	0	0
Unigene20114	U5 small nuclear ribonucleoprotein 200 kDa helicase	NA	NA	NA	0	0	0	0	0	0	0	0
CL1625.Contig1	AGAP005425-PA	0	0	0	0	NA	0	0	0	0	0	0
CL1640.Contig2	MFS family protein	0	0	0	12705.4	0	0	0	0	0	0	0
CL7681.Contig1	abnormal X segregation	5714.62	5560.25	5431.31	0	0	0	0	0	0	0	0
CL7725.Contig1	Integrin alpha-PS1	1114.06	996.218	973.433	0	0	0	0	0	0	0	0
Unigene31701	GI1966	0	NA	0	0	NA	0	NA	0	0	0	NA
CL1768.Contig1	3-oxoacyl-acyl-carrier-protein reductase	2284.55	4736.43	2106.6	0	0	0	0	0	0	0	0
CL3016.Contig1	LOC496087 protein	2696.54	5442.52	2360.67	0	0	0	0	0	0	0	0
CL17828.Contig1	f-box/LRR-repeat protein 7-like isoform 2	0	2243.21	0	0	0	0	0	0	0	0	0
CL7182.Contig1	nucleoplasmin isoform 1	8076.14	0	2572.97	0	0	0	0	0	0	0	0
Unigene28746	RNA polymerase II largest subunit	0	2415.49	0	0	0	0	0	0	0	0	0
Unigene11035	Integrator complex subunit 4	3039.84	3070.75	2599.7	4467.92	0	0	0	0	0	0	0
Unigene3198	nucleoprotein TPR	0	3424.79	3574.09	0	0	0	0	0	0	0	0
CL8.Contig3	MAP kinase	1719.92	1603.63	2945.67	0	0	0	0	0	0	0	0
CL6541.Contig1	innexin inx3	2002.7	0	1690.05	0	0	0	0	0	0	0	0
CL10408.Contig1	tetratricopeptide repeat protein 35	NA	NA	NA	0	0	0	0	0	0	0	0
Unigene31049	CG6133 CG6133-PA	1823.62	0	0	0	0	0	0	0	0	0	0
Unigene31752	Chain A, The Structure Of Physarum Polycephalum Cytochrome B5 Reductase	0	NA	0	0	0	0	0	0	0	0	0
Unigene12824	abhydrolase domain-containing protein 1	5094.19	0	0	0	0	0	0	0	0	0	0
Unigene9639	CG1618	0	NA	NA	0	0	0	0	0	0	NA	0
Unigene6073	Na[+]-dependent inorganic phosphate cotransporter	7045.58	0	4021.93	0	0	0	0	0	0	0	0
Unigene15884	arylsulfatase E	5658.52	0	4772.92	0	0	0	0	0	0	0	0
CL15653.Contig1	GH10480	0	0	NA	0	0	0	0	0	0	0	0
Unigene6753	CD109 antigen	0	3904.8	0	0	0	0	0	0	0	0	0
CL3863.Contig1	Ubiquitin thioesterase otubain	0	0	2230.21	0	0	0	0	0	0	0	0
CL711.Contig1	FK506 binding protein	NA	NA	NA	0	0	0	0	0	0	0	0
CL1739.Contig1	enoyl-CoA hydratase, mitochondrial	1875.46	1648.67	3288.3	0	0	0	0	0	0	0	0
CL2888.Contig1	FI14105p	13646	9108.65	7818.02	0	0	0	0	0	0	0	0
Unigene19697	phospholipase A-2-activating protein	NA	NA	0	0	0	0	0	0	0	0	0
Unigene32459	ero1-like protein	6050.2	6164.81	5636.32	0	0	0	0	0	0	0	0
Unigene16606	beta-hexosaminidase subunit beta	6740.66	4674.07	4543.68	0	0	0	0	0	0	0	0
CL11548.Contig1	GK23873	0	NA	0	0	0	NA	0	0	0	0	0
CL7286.Contig1	GK14166	NA	NA	NA	0	0	0	0	0	0	0	0
CL1131.Contig1	Lectin BRA-3	0	0	0	NA	NA	0	0	0	0	0	0
Unigene9780	protein unc-45 homolog B	1926.38	1846.92	0	0	0	0	0	0	0	0	0
CL15268.Contig1	LOW QUALITY PROTEIN: ATP-dependent RNA helicase DDX5	0	0	1173.77	0	0	0	0	0	0	0	0
CL5657.Contig1	Sorting nexin-6	1153.34	1717.72	1089.59	0	0	0	0	0	0	0	0
Unigene18281	AGAP003019-PA	4833.35	6600.56	6242.85	0	0	0	0	0	0	0	0
CL2462.Contig1	lysosomal acid phosphatase	4732.78	6318.85	10808.9	18529.1	9539.49	0	0	0	0	0	0
CL16185.Contig1	Retinoblastoma-binding protein 5	0	0	918.194	0	0	0	0	0	0	0	0
CL2870.Contig1	rho guanine dissociation factor	0	0	0	NA	0	0	0	0	0	0	0
CL2948.Contig1	deoxyribonuclease I	0	0	0	3473.55	3702.63	0	0	0	0	0	0
CL3224.Contig1	GH17924	NA	NA	NA	0	0	0	0	0	0	0	0
CL2872.Contig1	inositol polyphosphate multikinase beta	2035.91	0	1816.78	3242.56	0	0	0	0	0	0	0
CL10115.Contig1	proclotting enzyme	0	0	1978.39	0	0	0	0	0	0	0	0
Unigene31548	ryanodine receptor 44F	11523.8	3823.87	7588.56	0	0	0	0	0	0	0	0
Unigene11539	lethal (2) 01289, isoform I	0	NA	NA	0	0	0	0	0	0	0	NA
CL1762.Contig1	cuticular protein 111, RR-3 family	NA	NA	NA	0	0	0	0	0	0	0	0
Unigene3204	CG8858	5107.76	4778.44	6926.67	0	0	0	0	0	0	0	0
CL3940.Contig1	c-factor	2756.04	2532.84	4860.5	0	0	0	0	0	0	0	0
Unigene5494	GI14754	NA	NA	NA	0	0	0	0	0	0	0	0
CL3042.Contig1	glia maturation factor beta	3012	0	0	0	0	0	0	0	0	0	0
Unigene19893	GJ18668	NA	NA	NA	0	0	0	0	0	0	0	0
CL14466.Contig1	protease, serine, 15, isoform CRA_a	2338.64	2197.66	0	0	0	0	0	0	0	0	0
CL3433.Contig1	Hypothetical protein T20D4.7	3537.04	0	0	0	0	0	0	0	0	0	0
Unigene16906	proteasome activator complex subunit 4	8140.86	7790.53	8570.91	0	0	0	0	0	0	0	0
Unigene15401	serine hydroxymethyltransferase	15101.8	8391.89	7124.95	0	0	0	0	0	0	0	0
Unigene10256	elongation factor G, mitochondrial-like	0	2009.53	2002.39	0	0	0	0	0	0	0	0
CL2287.Contig1	ENSANGP00000019082	NA	NA	NA	0	0	0	0	0	0	0	0
Unigene4568	cysteine desulfurase, mitochondrial isoform 4	0	2067.73	4002.7	0	0	0	0	0	0	0	0
CL13890.Contig1	Calcium homeostasis endoplasmic reticulum protein	0	3429.77	6362.53	0	0	0	0	0	0	0	0
CL6722.Contig1	Double-stranded RNA-specific editase Adar	2610.87	0	2206.7	0	0	0	0	0	0	0	0
CL2433.Contig1	ATP synthase subunit epsilon, mitochondrial	6753.75	5668.26	5163.96	0	0	0	0	0	0	0	0
CL15685.Contig1	decapping protein 1	0	NA	NA	0	0	0	0	0	0	0	0
Unigene2456	AGAP001791-PA	4868.46	4714.96	4160.17	0	0	0	0	0	0	0	0
CL1226.Contig1	AGAP007491-PA	0	0	0	0	0	0	NA	0	0	0	0
Unigene9123	Uridine monophosphate synthetase	0	0	0	0	0	0	NA	NA	0	0	0
Unigene23583	androgen induced inhibitor of proliferation (as3) / pds5	0	0	0	NA	NA	0	0	0	0	0	0
Unigene15552	pre-mRNA-splicing helicase BRR2	0	0	0	0	NA	0	0	0	0	0	0
Unigene17774	D11lgp1-like	3023.31	2674.5	3476.88	0	0	0	0	0	0	0	0
Unigene8033	dynein heavy chain, cytoplasmic-like	2563.91	0	0	0	0	0	0	0	0	0	0
CL1.Contig80	zinc finger protein 271	0	0	0	3427.34	0	0	0	0	0	0	0
Unigene19198	GF10858	0	NA	0	0	0	0	0	0	0	0	0
CL2175.Contig1	urod protein	0	2881.14	0	0	0	0	0	0	0	0	0
Unigene24224	Af1-cadherin	0	1934.92	1052.69	0	0	0	0	0	0	0	0
Unigene20530	miniature spindles	2902.12	8112.99	5198.17	0	0	0	0	0	0	0	0
Unigene30901	protein transport protein Sec24B	8714.47	7616.13	11181.5	0	0	0	0	0	0	0	0
CL837.Contig1	hypotherical protein	0	0	0	11467.3	11339.8	0	0	0	0	0	0
CL2276.Contig1	mki67 (FHA domain) interacting nucleolar phosphoprote	4407.68	1862.74	1779.66	0	0	0	0	0	0	0	0
Unigene23037	protein kinase C-binding protein 1	3328.41	6995.21	6383.75	0	0	0	0	0	0	0	0
Unigene26424	twitchin	0	0	2376.45	0	0	0	0	0	0	0	0
CL2928.Contig1	SUMO-activating enzyme subunit 2	8083.05	7782.59	7120.91	0	0	0	0	0	0	0	0
CL17597.Contig1	transforming acidic coiled-coil containing protein 1/2	0	0	1561.46	0	0	0	0	0	0	0	0
Unigene26167	coiled-coil domain-containing protein 47	5239.16	2866.43	6189.99	0	0	0	0	0	0	0	0
CL5422.Contig1	inner membrane protein oxa1-1	NA	NA	NA	0	0	0	0	0	0	0	0
CL7586.Contig1	niemann-Pick C1 protein	0	1760.67	0	0	4572.29	0	0	0	0	0	0
CL4888.Contig1	Peroxidasin	0	0	1215.13	0	0	0	0	0	0	0	0
CL10140.Contig1	Mortality factor 4	3811.2	0	0	0	0	0	0	0	0	0	0
CL14309.Contig1	microtubule-actin cross-linking factor 1	0	2227.54	2037.28	0	0	0	0	0	0	0	0
CL8092.Contig1	AGAP012204-PA	3207.38	0	3064.48	0	0	0	0	0	0	0	0
CL3241.Contig1	ap endonuclease	NA	NA	NA	0	0	0	0	0	0	0	0
CL2131.Contig1	phosphoethanolamine methyltransferase	NA	0	NA	0	0	0	0	0	0	0	0
CL3935.Contig1	vesicular integral-membrane protein VIP3	0	0	2603.48	0	0	0	0	0	0	0	0
Unigene9932	Mediator of RNA polymerase II transcription subunit	0	0	4376.87	0	0	0	0	0	0	0	0
Unigene9628	tep3	0	0	0	0	0	0	0	0	NA	0	0
CL8447.Contig1	serine/threonine-protein kinase OSR1	0	0	4930.1	0	0	0	0	0	0	0	0
CL6494.Contig1	HLA class II region expressed gene KE2	5349.34	5326.83	2495.37	0	0	0	0	0	0	0	0
CL1741.Contig1	effete	NA	NA	NA	0	0	0	0	0	0	0	0
Unigene28962	DNA polymerase V	0	7390.94	6405.73	0	0	0	0	0	0	0	0
Unigene7965	ENSANGP00000014982 isoform 2	5017.74	0	0	0	0	0	0	0	0	0	0
CL2313.Contig1	glutaryl-Coenzyme A dehydrogenase	NA	0	0	0	0	0	0	0	0	0	0
Unigene20231	LOW QUALITY PROTEIN: neurexin-4	0	0	3095.5	0	0	0	0	0	0	0	0
CL941.Contig2	Aquaporin AQPAe.a	6687.8	6482.64	6026.46	0	0	0	0	0	0	0	0
Unigene25587	endonuclease-reverse transcriptase	0	0	NA	0	0	0	0	0	0	0	0
Unigene32180	KIAA0225	2892.13	0	0	0	0	0	0	0	0	0	0
CL9744.Contig1	NADH dehydrogenase	13587.9	13032.1	11123.9	16423.8	0	0	0	0	0	0	0
CL14361.Contig1	tsunagi-like protein	2573.89	0	0	0	0	0	0	0	0	0	0
Unigene11530	cysteine proteinase precursor	0	0	0	43571.7	92644.8	0	0	0	0	0	0
CL2095.Contig1	vacuole membrane protein	5529.56	5282.54	5186.8	0	0	0	0	0	0	0	0
CL2858.Contig1	pterin 4 alpha carbinolamine dehydratase/dimerization cofactor of hepatocyte nuclear factor 1 alpha (TCF1) 1	0	0	0	18042.7	18251.5	0	0	0	0	0	0
CL11159.Contig1	KIF1-binding protein homolog	6281.17	2771.14	2710.36	0	0	0	0	0	0	0	0
Unigene22122	laminin subunit alpha	25540.4	13109.3	20970.3	0	0	0	0	0	0	0	0
Unigene27480	Arachidonate 5-lipoxygenase (5-lipoxygenase) (5-LO)	NA	NA	NA	0	0	0	0	0	0	0	0
Unigene28166	acetylcholinesterase-1 precursor	2124.49	0	3008.3	0	0	0	0	0	0	0	0
Unigene31096	splicing factor, arginine/serine-rich 17A	0	0	4972.56	0	0	0	0	0	0	0	0
CL7194.Contig1	cirhin	1787.4	0	0	0	0	0	0	0	0	0	0
CL1518.Contig1	prolactin regulatory element-binding protein	1782.67	0	0	0	0	0	0	0	0	0	0
CL4796.Contig1	sec13-like protein	4042.68	3427.11	3663.62	0	0	0	0	0	0	0	0
Unigene32095	AGAP005003-PA	NA	NA	0	0	0	0	0	0	0	0	0
CL1211.Contig1	chitobiase, di-N-acetyl	0	0	0	4382.43	0	0	0	0	0	0	0
Unigene8517	Melanotransferrin	2561.39	2474.93	2104.69	0	0	0	0	0	0	0	0
Unigene8067	groucho CG8384-PA	5341.23	5233.51	4741.41	0	0	0	0	0	0	0	0
CL107.Contig5	serine/threonine-protein kinase SRPK2	1504.44	1441.6	1421.18	0	0	0	0	0	0	0	0
CL5969.Contig1	UPF0533 protein C5orf44 homolog	0	2072.21	1970.8	0	0	0	0	0	0	0	0
CL17183.Contig1	clathrin interactor	1504.79	0	0	0	0	0	0	0	0	0	0
Unigene9838	major vault protein	3590.2	3327.99	3240.66	0	0	0	0	0	0	0	0
Unigene29844	AGAP003035-P	0	2775.23	2230.64	0	0	0	0	0	0	0	0
Unigene25378	Dynein heavy chain, cytoplasmi	9525.09	10844.2	9294.68	0	0	0	0	0	0	0	0
CL1822.Contig1	LIM domain-binding protein	0	NA	0	0	0	0	0	0	0	NA	0
Unigene3797	MGC86371 protei	0	0	0	NA	NA	0	0	0	0	0	0
CL6376.Contig1	GA22193	NA	NA	NA	0	0	0	0	0	0	0	0
Unigene4052	CW-type zinc finger domain-containing protei	NA	0	0	0	0	0	0	0	0	0	0
Unigene26566	GE16734	0	0	0	0	0	0	0	0	0	0	NA
Unigene29144	fat-like cadherin-related tumor suppressor homolog	0	6734.25	0	0	0	0	0	0	0	0	0
CL3187.Contig1	carboxylesterase clade A, member 4	0	0	0	7820.85	8223.57	0	0	0	0	0	0
Unigene31028	proteophosphoglycan ppg1	0	0	0	0	0	0	0	0	0	NA	0
Unigene30085	kakapo	0	0	4296.97	0	0	0	0	0	0	0	0
Unigene25926	protein tyrosine phosphatase	NA	0	0	0	0	0	0	0	0	0	0
CL775.Contig1	vitellognin 2	17569.3	15608.4	14373.9	0	0	0	0	0	0	0	0
CL14760.Contig1	coenzyme Q6 homolog, monooxygenase	10419.3	4405.02	9601.3	0	0	0	0	0	0	0	0
Unigene34569	cytochrome P450	2956.95	0	2792.35	0	0	0	0	0	0	0	0
Unigene16591	GD14889	NA	NA	NA	0	0	0	0	0	0	0	0
CL6053.Contig1	proteasome subunit alpha type	0	0	0	0	0	NA	0	NA	0	0	0
Unigene23430	GH23533	NA	NA	NA	NA	0	0	NA	0	0	0	0
CL7965.Contig1	pyruvate kinase	0	0	0	NA	NA	0	0	0	0	0	0
CL1288.Contig2	LSM14 protein-like protein A	1467.7	0	0	0	0	0	0	0	0	0	0
Unigene34175	ATPase type 13A	NA	0	NA	0	0	0	0	0	0	0	0
Unigene23300	Lachesin	0	NA	0	0	0	0	0	0	0	0	0
CL3831.Contig1	Pre-mRNA 3'-end-processing factor FIP1	0	1408.34	0	0	0	0	0	0	0	0	0
CL3202.Contig1	pyridoxal kinas	0	0	0	0	0	0	NA	0	0	0	0
CL8308.Contig1	ragulator complex protein LAMTOR1	0	NA	0	0	0	0	0	0	0	0	0
CL9325.Contig1	Uncharacterized protein CG1161	2571.07	2510.3	2510.19	0	0	0	0	0	0	0	0
CL3063.Contig1	RWD domain-containing protein 1	2727.03	0	0	0	0	0	0	0	0	0	0
CL5140.Contig1	AGAP002085-PA	NA	0	0	0	0	NA	0	0	0	0	0
Unigene29874	propionyl-CoA carboxylase beta chain	7379.64	6780.69	6732.91	0	0	0	0	0	0	0	0
Unigene3323	synembryn-A	3187.71	0	0	0	0	0	0	0	0	0	0
Unigene33784	solute carrier family 2, facilitated glucose transporter member 1-like isoform	3855.41	3717.88	3653.66	0	0	0	0	0	0	0	0
Unigene18095	e3 ubiquitin-protein ligase Nedd-4-like isoform	0	3498.93	0	0	0	0	0	0	0	0	0
CL14727.Contig1	arp2/3 complex 21 kd subunit	NA	0	0	0	0	0	0	0	0	0	0
CL8711.Contig1	CG33691 CG33691-PB	0	1439.1	551.047	0	0	0	0	0	0	0	0
Unigene34297	tetratricopeptide repeat domain 33	0	0	3886.34	0	0	0	0	0	0	0	0
CL4821.Contig1	TPA: TPA_inf: Det1 complexing ubiquitin ligase	0	0	3099.51	0	0	0	0	0	0	0	0
CL132.Contig2	GA17339-PA	0	0	0	30408.6	32325.8	0	0	0	0	0	0
Unigene27393	Major facilitator superfamily domain-containing protein 6	3128.92	3058.69	0	0	0	0	0	0	0	0	0
Unigene17207	AGAP005953-PA	NA	NA	NA	0	0	0	0	0	0	0	0
CL17381.Contig1	proteophosphoglycan ppg1	2993.14	5576.53	4981.82	0	0	0	0	0	0	0	0
Unigene6178	alanine--glyoxylate aminotransferase 2	0	0	0	5476.1	5797.13	0	0	0	0	0	0
CL6559.Contig1	zinc finger protein 830	0	3426.12	0	0	0	0	0	0	0	0	0
Unigene4040	Putative lysine-specific demethylase 4B	7554.71	6843.83	2270.65	0	0	0	0	0	0	0	0
Unigene38638	hypothetical protein CRE_23268	0	0	0	0	0	0	0	0	0	NA	0
Unigene19213	Nesprin-1	3173.88	0	0	0	0	0	0	0	0	0	0
CL2609.Contig2	Tumor protein p53-inducible protein 13	0	0	0	36862.1	0	0	0	0	0	0	0
Unigene12924	galactosamine (N-acetyl)-6-sulfate sulfatase	0	0	0	18327	19601.9	0	0	0	0	0	0
CL4150.Contig1	3-hydroxyisobutyrate dehydrogenase, mitochondrial precursor	3635.41	0	0	0	0	0	0	0	0	0	0
CL6231.Contig1	HGV2 protein	NA	NA	NA	0	0	0	NA	0	0	0	0
CL16443.Contig1	NIF3-like protein 1	2767.6	0	0	11645.5	5989.34	0	0	0	0	0	0
Unigene4075	alpha-N-acetylglucosaminidase	0	0	0	11306.8	12160.6	0	0	0	0	0	0
CL1123.Contig2	Splicing factor U2AF 50 kDa subunit	1576.15	1468.62	1592.12	0	0	0	0	0	0	0	0
CL4851.Contig1	thoc6	1007.71	0	1570.45	0	0	0	0	0	0	0	0
CL275.Contig4	acyl-protein thioesterase 2	3545.51	1885.95	0	0	0	0	0	0	0	0	0
CL17363.Contig1	suppressor of G2 allele of SKP1 homolog isoform 2	0	2698.08	0	0	0	0	0	0	0	0	0
CL10664.Contig1	DDM36	0	0	NA	0	0	0	0	0	0	0	0
CL1856.Contig2	AGAP006802-PA	NA	NA	NA	0	0	0	0	0	0	0	0
CL8451.Contig1	sodium- and chloride-dependent glycine transporter 2	3028.54	2560.75	2405.23	0	0	0	0	0	0	0	0
CL4263.Contig1	phospholipid-hydroperoxide glutathione peroxidase	7138.95	0	2102.34	0	0	0	0	0	0	0	0
CL8915.Contig1	uncharacterized protein KIAA0528	6589.29	0	3770.49	0	0	0	0	0	0	0	0
Unigene9581	protein transport protein Sec24C	6300.02	6613.46	5551	0	0	0	0	0	0	0	0
Unigene27541	aop	NA	0	0	0	0	0	0	0	0	0	0
Unigene32275	SET and MYND domain-containing protein 4	14306.9	12647.9	5708.19	0	0	0	0	0	0	0	0
Unigene16858	protein phosphatase 2A regulatory subunit B' delta isoform	4339.86	3599.64	4013.82	0	0	0	0	0	0	0	0
CL330.Contig1	neutral ceramidase-like isoform 1	0	0	0	3831.42	4015.75	0	0	0	0	0	0
CL1745.Contig1	ADP-ribosylation factor-like protein 8B	NA	0	NA	0	0	0	0	0	0	0	0
Unigene17534	exocyst complex component 5	0	0	4810.43	0	0	0	0	0	0	0	0
Unigene1789	serine/threonine protein kinase Akt	0	3738.03	0	0	0	0	0	0	0	0	0
CL498.Contig2	GM10209	NA	NA	NA	0	0	0	0	0	0	0	0
CL4097.Contig2	Glutaredoxin-2, mitochondrial precursor	4870.77	4021.35	3932.5	0	0	0	0	0	0	0	0
Unigene33031	NF-180	0	2935.44	3454.97	0	0	0	0	0	0	0	0
CL6869.Contig1	GK15336	NA	NA	NA	0	0	0	0	0	0	0	0
CL3680.Contig1	novel protein (zgc:55655)	4021.92	0	0	0	0	0	0	0	0	0	0
CL4897.Contig1	adenylosuccinate lyase	2781.84	0	0	0	0	0	0	0	0	0	0
Unigene21648	Werner syndrome homolog	0	0	0	0	NA	0	0	0	0	0	0
CL15601.Contig1	AGAP011327-PA	4024.81	4409.53	0	0	0	0	0	0	0	0	0
CL4733.Contig1	RING-box protein 2	0	5746.11	0	0	0	0	0	0	0	0	0
Unigene26400	latrophilin Cirl-like isoform 1	0	1950.34	0	0	0	0	0	0	0	0	0
CL5591.Contig1	GG13468	0	NA	0	0	0	0	0	0	0	0	0
Unigene31141	serine/arginine repetitive matrix 1 isoform 1	2497.64	2044.32	0	0	0	0	0	0	0	0	0
Unigene23454	ras GTPase-activating protein 1	1947.31	0	0	0	0	0	0	0	0	0	0
CL8050.Contig1	26S proteasome non-ATPase regulatory subunit 10	0	1911.45	0	0	0	0	0	0	0	0	0
CL9016.Contig1	isochorismatase domain containing 2	0	0	0	10407.7	10555.2	0	0	0	0	0	0
Unigene14043	eukaryotic translation initiation factor 2A	NA	NA	NA	0	0	0	0	0	0	0	0
Unigene7207	Uncharacterized protein KIAA0564-like protein	6290.67	5412.45	5261.18	0	0	0	0	0	0	0	0
CL178.Contig2	troponin C	4686.72	4526.59	4785.78	0	0	0	0	0	0	0	0
Unigene15638	copine-1	4889.2	0	5148.46	0	0	0	0	0	0	0	0
CL5634.Contig1	conserved protein	6571.97	8059.02	7329.05	0	0	0	0	0	0	0	0
Unigene1170	fed tick salivary protein 8	2621.81	0	0	0	0	0	0	0	0	0	0
CL3070.Contig1	IP15312p	2325.1	0	0	0	0	0	0	0	0	0	0
Unigene3884	GST-N-Metaxin-like protein	0	3909.03	3717.78	0	0	0	0	0	0	0	0
Unigene20625	branched chain alpha-keto acid dehydrogenase E1 beta subunit	2753.02	3576.86	0	0	0	0	0	0	0	0	0
Unigene32861	GJ11475	NA	NA	NA	0	0	0	0	0	0	0	0
CL1223.Contig3	rac gtpase	0	0	NA	0	0	0	NA	0	0	0	0
Unigene3521	beta chain spectrin	NA	0	NA	0	0	0	0	0	0	0	0
Unigene11871	hypothetical protein; K00670 peptide alpha-N-acetyltransferase	12317.1	13219.9	6420.59	0	0	0	0	0	0	0	0
CL14148.Contig1	UPF0568 protein C14orf166 homolog	0	0	2212.83	0	0	0	0	0	0	0	0
CL534.Contig1	14-3-3 protein zeta	0	7401.76	7301.28	0	0	0	0	0	0	0	0
CL5571.Contig1	adenosine monophosphate deaminase 2 (isoform L)	11417.8	10260	8933.14	0	0	0	0	0	0	0	0
Unigene19487	ATP-dependent RNA helicase abstrakt isoform 1	3273.79	0	0	0	0	0	0	0	0	0	0
CL4993.Contig1	seipin	0	0	0	5672.1	12556.5	0	0	0	0	0	0
Unigene11204	cytochrome c oxidase subunit 6C	4652.18	0	0	0	0	0	0	0	0	0	0
CL17441.Contig1	GH10155	0	NA	NA	0	0	0	0	0	0	0	0
CL3424.Contig1	hemicentin-2	0	0	0	1846.91	2007.46	0	0	0	0	0	0
CL16222.Contig1	GF23792	NA	NA	NA	0	0	0	0	0	0	0	0
Unigene1336	legumaturain	NA	NA	NA	0	0	0	0	0	0	0	0
Unigene15986	protein sel-1 homolog 1	4813.91	6511.2	2756.71	0	0	0	0	0	0	0	0
CL3252.Contig2	hCG1784522	0	3103.32	0	0	0	0	0	0	0	0	0
Unigene31915	Cj-cadherin	0	0	0	6312.28	6593.51	0	0	0	0	0	0
Unigene4820	LOW QUALITY PROTEIN: serine/threonine-protein phosphatase 6 regulatory subunit 3	0	10069.4	9588.95	0	0	0	0	0	0	0	0
CL4163.Contig2	Pdcd8 protein	NA	NA	NA	0	0	NA	0	0	0	0	0
CL1988.Contig1	hexokinase-2	0	2979.04	0	0	0	0	0	0	0	0	0
Unigene20777	exportin-2	11180.9	11018.5	4881.8	0	0	0	0	0	0	0	0
CL17009.Contig1	methylmalonyl-CoA epimerase, mitochondrial	0	0	0	NA	NA	0	0	0	0	0	0
CL2347.Contig1	SEC11-like 1	0	0	0	3496.16	3935.76	0	0	0	0	0	0
CL699.Contig1	Endoplasmic reticulum-Golgi intermediate compartment protein 1	0	0	2455.06	6293.31	7055.9	0	0	0	0	0	0
CL2081.Contig1	regulator of microtubule dynamics protein 1	1408.61	0	0	0	0	0	0	0	0	0	0
Unigene24588	endonuclease-reverse transcriptase	0	0	0	0	0	0	0	0	0	0	NA
CL6206.Contig1	AGAP000989-PA	2810	9857.57	5534.37	0	0	0	0	0	0	0	0
CL4661.Contig2	GD11724	0	NA	NA	0	0	0	0	0	0	0	0
Unigene9464	FAD-dependent oxidoreductase domain-containing protein 1	5840.41	11276.4	11113.7	0	0	0	0	0	0	0	0
Unigene3938	beta-catenin-like protein 1	4175.8	3837.54	8326.02	0	0	0	0	0	0	0	0
Unigene23516	Transmembrane 9 superfamily member 3	0	9280.19	4383.62	6115.92	6293.19	0	0	0	0	0	0
CL8795.Contig1	integrin beta-PS	NA	0	NA	0	0	0	0	0	0	0	0
CL4437.Contig1	FI14105p	5607.74	11814.3	11032.3	0	0	0	0	0	0	0	0
CL4301.Contig1	AGAP012108-PA	0	0	0	0	0	0	NA	0	0	0	0
Unigene48	CG6415	4144.28	3863.26	0	0	0	0	0	0	0	0	0
Unigene20413	TAR RNA-binding protein isoform 3	0	0	5313.63	0	0	0	0	0	0	0	0
Unigene11619	zinc finger CCCH type containing 14	0	2686.42	0	0	0	0	0	0	0	0	0
CL6690.Contig1	GL17758	NA	NA	NA	0	0	0	0	0	0	0	0
CL6657.Contig1	transcription factor BTF3 homolog 4	3577.74	3069.94	3441.6	0	0	0	0	0	0	0	0
Unigene32229	2-deoxyribose-5-phosphate aldolase homolog	3716.81	0	0	0	0	0	0	0	0	0	0
Unigene23395	AGAP003331-PA	2338.55	2282.41	2010.54	0	0	0	0	0	0	0	0
CL955.Contig1	GST-N-Metaxin-like protein	7701.54	9093.88	7187.83	0	0	0	0	0	0	0	0
CL9310.Contig1	huntingtin-interacting protein 1-like isoform 1	1833.66	1645.03	1632.16	0	0	0	0	0	0	0	0
CL4121.Contig1	Probable reductase	2868.35	4205.63	3521.89	0	0	0	0	0	0	0	0
Unigene16007	nucleoporin 155kDa	1996.48	0	5296.12	0	0	0	0	0	0	0	0
Unigene14156	E3 ubiquitin-protein ligase UBR3	3050.47	2851.69	2603.23	0	0	0	0	0	0	0	0
Unigene26121	Ras-related protein Rab-3	7507.87	11985.4	3130.22	0	0	0	0	0	0	0	0
Unigene5512	GF11242	0	0	NA	0	0	0	0	0	0	NA	0
Unigene15512	hypothetical protein TcasGA2_TC010431	0	0	0	0	25895.5	0	0	0	0	0	0
CL9102.Contig1	epithelial chloride channel protein	5604.18	5887.43	5265.21	0	0	0	0	0	0	0	0
Unigene11478	shematrin	0	0	0	26321.9	25206	0	0	0	0	0	0
CL9699.Contig1	cathepsin D-1	11338.3	10747	18098.8	0	25739	0	0	0	0	0	0
CL1457.Contig2	serine (or cysteine) proteinase inhibitor, clade B (ovalbumin), member 3-like	0	0	0	0	6226.35	0	0	0	0	0	0
CL663.Contig1	UPF0480 protein C15orf24 homolog	0	5165	0	0	0	0	0	0	0	0	0
CL84.Contig5	ADP-ribose pyrophosphatase, mitochondrial-like	2249.77	2059.56	1975.4	0	0	0	0	0	0	0	0
CL1885.Contig1	synaptogyrin-2	7570.58	11069.5	7679.78	0	0	0	0	0	0	0	0
Unigene584	germ cell-less	2286.16	0	0	0	0	0	0	0	0	0	0
Unigene9930	Bullous pemphigoid antigen 1, isoforms 6/9/10	2807.3	2568.97	0	0	0	0	0	0	0	0	0
CL4567.Contig1	cuticular protein analogous to peritrophins 1-A	0	0	0	NA	NA	0	0	0	0	0	0
Unigene19368	uncharacterized oxidoreductase dhs-27	3898.14	7356.67	6176.1	0	0	0	0	0	0	0	0
CL9734.Contig1	probable ATP-dependent RNA helicase DDX47-like isoform 1	3809.78	3176.07	3669.09	0	0	0	0	0	0	0	0
CL729.Contig2	AGAP005376-PA	0	NA	NA	0	0	0	0	0	0	0	0
CL13953.Contig1	glycine/tyrosine-rich eggshell protein	0	0	0	20322.6	31545.7	0	0	0	0	0	0
CL10614.Contig1	serine/threonine-protein kinase MARK2 isoform 1	1064.56	962.269	1874.99	0	0	0	0	0	0	0	0
Unigene21095	pre-mRNA-splicing helicase BRR2	4164.69	3714.47	7659.94	0	0	0	0	0	0	0	0
CL2971.Contig2	myosin-VIIa	0	0	0	0	6692.48	0	0	0	0	0	0
Unigene4209	Neural-cadherin	3673	0	2981.99	0	0	0	0	0	0	0	0
CL4175.Contig1	synaptoporin	0	NA	NA	0	0	NA	NA	0	0	0	0
Unigene4593	Unknown (protein for MGC:186174)	0	2406.89	0	0	0	0	0	0	0	0	0
Unigene4941	splicing factor 3A subunit 1	4636.63	4416	4138.92	0	0	0	0	0	0	0	0
Unigene26427	twitchin	0	0	0	10019.2	11047.8	0	0	0	0	0	0
CL9196.Contig1	GG14988	NA	NA	NA	0	0	0	0	0	0	0	0
Unigene14604	AP-3 complex subunit delta-1	5113.22	4287.68	8864.12	0	0	0	0	0	0	0	0
Unigene29756	Proteasome-associated protein ECM29	4529.3	7897.47	3903.41	0	0	0	0	0	0	0	0
Unigene9508	Cleavage stimulation factor, 3 pre-RNA, subunit 3, 77kDa	NA	NA	NA	0	0	0	0	0	0	0	0
Unigene4486	cytochrome P450, family 2, subfamily AA, polypeptide 8	0	0	0	NA	0	0	0	0	0	0	0
Unigene31487	Nose Resistant to Fluoxetine family member (nrf-6)	0	4565.59	0	0	0	0	0	0	0	0	0
Unigene2204	ADP-ribosylation factor-binding protein GGA1-like isoform 2	2497.84	0	0	0	0	0	0	0	0	0	0
CL10178.Contig1	xaa-Pro aminopeptidase 1	0	0	0	7397.37	8670.16	0	0	0	0	0	0
CL17595.Contig1	kinesin K39	0	1059.96	0	0	0	0	0	0	0	0	0
Unigene14976	peroxisome proliferator-activated receptor binding prote	0	4721.57	4333.01	0	0	0	0	0	0	0	0
CL6066.Contig1	probable methyltransferase C20orf7 homolog, mitochondrial-like isoform 1	0	0	0	0	2048.99	0	0	0	0	0	0
Unigene30503	atypical protein kinase C	0	0	NA	0	0	0	0	0	0	0	0
Unigene25001	importin-9	2795.16	0	0	0	0	0	0	0	0	0	0
Unigene30604	metal transporter CNNM2	0	0	2600.23	0	0	0	0	0	0	0	0
Unigene18407	e3 ubiquitin-protein ligase UBR4	0	0	5728.85	0	0	0	0	0	0	0	0
Unigene38177	lambda-crystallin	0	0	0	0	0	0	NA	0	0	0	0
Unigene20338	LOC414586 protein	NA	NA	NA	0	0	0	0	0	0	0	0
Unigene32308	Isoleucyl tRNA Synthetase family member (irs-1)	5227.71	4993.36	4849.55	0	0	0	0	0	0	0	0
CL14779.Contig1	MMS19 nucleotide excision repair protein homolog	4584.25	0	8551.14	0	0	0	0	0	0	0	0
Unigene15195	PAB-dependent poly(A)-specific ribonuclease subunit 2	10568.4	5244.99	4737.17	0	0	0	0	0	0	0	0
Unigene19396	gpi inositol deacylase pgap1	0	0	5932.46	0	0	0	0	0	0	0	0
Unigene7576	AGAP008896-PA	0	NA	NA	0	0	0	0	0	0	0	0
Unigene31324	ABC membrane transporter	0	0	0	21751.8	0	0	0	0	0	0	0
CL2560.Contig2	mCG10536	4588.02	4608.75	8887	0	0	0	0	0	0	0	0
CL7141.Contig1	mitochondrial import receptor subunit TOM40 homolog 1	0	0	0	19423.1	9999.55	0	0	0	0	0	0
CL615.Contig2	N-acylsphingosine amidohydrolase (acid ceramidase) 1	0	0	0	NA	0	0	0	0	0	0	0
CL241.Contig2	glycerophosphodiester phosphodiesterase 1	0	0	2556.18	0	0	0	0	0	0	0	0
CL943.Contig3	AGAP001425-PA	0	0	2008.34	0	0	0	0	0	0	0	0
Unigene6661	Phenylalanyl-tRNA synthetase, alpha subunit	0	0	4745.96	0	0	0	0	0	0	0	0
CL2561.Contig1	pantetheinase	0	0	0	11588.2	0	0	0	0	0	0	0
Unigene4340	CG9089-PA	2615.54	0	0	0	0	0	0	0	0	0	0
CL3409.Contig1	ATP-binding cassette, sub-family C, member 10	1951.79	0	2901.9	0	0	0	0	0	0	0	0
CL281.Contig1	cuticular protein analogous to peritrophins 3-A2	NA	NA	NA	0	0	0	0	0	0	0	0
Unigene32208	titin	0	6119.5	6428.83	0	0	0	0	0	0	0	0
CL7056.Contig1	papilin	0	0	0	0	4678.97	0	0	0	0	0	0
CL265.Contig3	cuticular protein 125, RR-1 family	NA	0	0	0	0	0	0	0	0	0	0
Unigene9630	protein BAP28	4443.49	0	0	0	0	0	0	0	0	0	0
Unigene10356	UPF0668 protein C10orf76 homolo	5759.72	0	3186.53	0	0	0	0	0	0	0	0
CL2807.Contig1	GA20984-PA	3654.38	3617.99	3768.17	0	0	0	0	0	0	0	0
CL4125.Contig1	Ubiquitin-like modifier-activating enzyme 5	3654.38	3523.45	3293.57	0	0	0	0	0	0	0	0
CL9910.Contig1	AGAP007542-PA	0	NA	NA	0	0	0	0	0	0	0	0
Unigene21310	phospholipase D	3571.79	3124.62	2365.99	0	0	0	0	0	0	0	0
Unigene15540	cysteine desulfurase, mitochondrial-like	4601.32	4783.88	4290.18	0	0	0	0	0	0	0	0
CL484.Contig1	AGAP000086-PD	3615.79	3082.37	3600.07	0	0	0	0	0	0	0	0
CL543.Contig3	protein arginine N-methyltransferase 1	4851.36	4229.32	3975.08	0	0	0	0	0	0	0	0
CL9887.Contig1	thioredoxin family Trp26	NA	NA	NA	0	0	0	0	0	0	0	0
CL3054.Contig1	S-phase kinase-associated protein 1	0	NA	0	0	0	0	0	0	0	0	0
Unigene2425	sunday driver	0	0	5030.29	0	0	0	0	0	0	0	0
Unigene30389	C. elegans protein K08H10.1f	0	0	NA	0	0	0	0	0	0	0	0
Unigene4406	N-terminal kinase-like protein	3641.33	3381.81	6501.16	0	0	0	0	0	0	0	0
CL1736.Contig1	AGAP010702-PA	0	0	NA	0	0	0	0	0	0	0	0
Unigene8295	coiled-coil domain-containing protein 104-like isoform 2	2767.36	2646.9	0	0	0	0	0	0	0	0	0
Unigene16405	DNA repair protein RAD50	0	3218.33	3200.5	0	0	0	0	0	0	0	0
Unigene10584	GH22959	NA	0	0	0	0	0	0	0	0	0	0
Unigene11517	AGAP013336-PA	0	8938.72	0	0	0	0	0	0	0	0	0
Unigene16741	myb-binding protein 1A	4817.1	0	0	0	0	0	0	0	0	0	0
Unigene18413	UDP-glucose dehydrogenase	0	5349.23	4557.66	0	0	0	0	0	0	0	0
Unigene6130	karyopherin alpha 6	4653.26	0	0	0	0	0	0	0	0	0	0
CL1716.Contig2	transmembrane protein 93	0	5954.11	0	0	0	0	0	0	0	0	0
CL4245.Contig1	UPF0368 protein Cxorf26 homolog	3386.02	0	0	0	0	0	0	0	0	0	0
Unigene5918	Protein suppressor of forked	3833.72	0	3498.05	0	0	0	0	0	0	0	0
Unigene21055	AGAP002530-PA	0	0	4354.29	0	0	0	0	0	0	0	0
Unigene24201	proteophosphoglycan ppg4	0	0	NA	0	0	0	0	0	0	0	0
Unigene30620	receptor tyrosine phosphatase type r2a	2509.85	3075.7	3208.4	0	0	0	0	0	0	0	0
Unigene2851	conserved oligomeric Golgi complex subunit 8	6225.73	7211.74	5885.89	0	0	0	0	0	0	0	0
CL6733.Contig1	MGC84124 protein	0	0	2229.07	0	0	0	0	0	0	0	0
Unigene20611	probable ATP-dependent RNA helicase DDX28	5883.42	4840.02	0	0	0	0	0	0	0	0	0
CL4928.Contig1	tRNA methyltransferase 112 homolog	7340.09	0	2926.29	0	0	0	0	0	0	0	0
CL2689.Contig1	CDGSH iron sulfur domain-containing protein 2 homolog	0	0	0	6350.85	6559.86	0	0	0	0	0	0
CL4396.Contig1	synaptoporin-like protein	NA	NA	0	0	0	0	0	0	0	0	0
Unigene18567	AGAP002961-PA	0	0	NA	0	0	0	0	0	0	0	0
Unigene5266	plakophilin-4	3041.52	0	0	0	0	0	0	0	0	0	0
CL1611.Contig1	Tyrosine-protein kinase CSK	0	1596.15	0	0	0	0	0	0	0	0	0
CL507.Contig1	cuticular protein RR-1 motif 19	0	5557.31	6063.94	0	0	0	0	0	0	0	0
CL6034.Contig1	transmembrane protein 41 homolog	0	4201.59	3652.2	0	0	0	0	0	0	0	0
Unigene22000	GJ11835	NA	0	0	0	0	0	0	0	0	0	0
CL7202.Contig1	dynein heavy chain isotype 7C	0	2665.42	0	0	0	0	0	0	0	0	0
CL13877.Contig1	small nuclear ribonucleoprotein protein F	0	0	NA	0	0	0	0	0	0	0	0
Unigene8602	purine nucleoside phosphorylase 5a	NA	0	0	0	0	0	0	0	0	0	0
CL7522.Contig1	GM14490p	4605.45	0	0	0	0	0	0	0	0	0	0
CL4081.Contig1	melanotransferrin-lik	2024.5	3237.58	0	0	0	0	0	0	0	0	0
Unigene25244	bicoid mRNA stability factor	NA	NA	NA	0	0	0	0	0	0	0	0
Unigene12516	golgi to ER traffic protein 4 homolog	0	7552.81	0	0	0	0	0	0	0	0	0
Unigene9782	Paxillin	0	3959.2	3784.51	0	0	0	0	0	0	0	0
CL6075.Contig1	nuclear pore complex protein Nup155	0	4356.47	3998.05	0	0	0	0	0	0	0	0
Unigene15657	CG7739	0	5028.63	0	0	0	0	0	0	0	0	0
Unigene23906	bile acid beta-glucosidase	0	NA	0	0	0	0	0	0	0	0	0
CL16665.Contig1	protein LAS1 homolog	0	3266.27	3429.79	0	0	0	0	0	0	0	0
Unigene30590	ACYPI006518	0	0	0	0	6889.05	0	0	0	0	0	0
CL3765.Contig1	arylsulfatase	0	0	0	6416.23	0	0	0	0	0	0	0
Unigene18859	peroxisomal acyl-coenzyme A oxidase 3	0	0	0	0	0	NA	NA	0	0	0	0
CL17701.Contig1	Cysteine and glycine-rich protein 1	1914.08	0	0	0	0	0	0	0	0	0	0
Unigene6845	GPI inositol-deacylase	NA	NA	0	0	0	0	0	0	0	0	0
CL2711.Contig1	threonine dehydratase catabolic	0	2200.4	3080.15	0	0	0	0	0	0	0	0
Unigene7680	Phospholipase D1	8094.92	7454.76	7112.95	0	0	0	0	0	0	0	0
Unigene23616	LOW QUALITY PROTEIN: u5 small nuclear ribonucleoprotein 200 kDa helicase	5803.65	0	0	0	0	0	0	0	0	0	0
Unigene4349	Cell surface glycoprotein 1	4184.91	3843.13	3509.17	0	0	0	0	0	0	0	0
Unigene9760	AGAP010229-PA	0	0	0	0	NA	0	0	0	0	0	0
Unigene7466	Zinc finger CCHC domain-containing protein 9	1030.85	0	0	0	0	0	0	0	0	0	0
Unigene1298	AGAP007135-PA	0	0	1355.59	0	0	0	0	0	0	0	0
CL3110.Contig1	AGAP000906-PA	3781.04	3060.6	3042.64	0	0	0	0	0	0	0	0
CL3117.Contig1	GA28568	NA	NA	NA	0	0	0	0	0	0	0	0
Unigene20080	plasma alpha-L-fucosidase	0	0	0	0	NA	0	0	0	0	0	0
CL17262.Contig1	Tatdn1 protein	0	NA	0	0	0	0	0	0	0	0	0
Unigene4517	Intersectin-1	2867.77	1750.01	2698.37	0	0	0	0	0	0	0	0
CL10483.Contig1	GI23155	NA	0	0	0	0	0	0	0	0	0	0
CL5355.Contig1	CC032 protein	0	0	NA	0	0	0	0	0	0	0	0
CL7907.Contig1	GI11200	0	0	0	NA	NA	0	0	0	0	0	0
CL1141.Contig1	Tetraspanin-11	0	2838.98	2593.24	0	0	0	0	0	0	0	0
Unigene29429	component of oligomeric golgi complex 6	0	NA	0	0	0	0	0	0	0	0	0
CL1543.Contig1	RAB GTPase activating protein 1	0	716.033	0	0	0	0	0	0	0	0	0
CL17060.Contig1	ubiquitin-conjugating enzyme	0	0	2954.97	0	0	0	0	0	0	0	0
Unigene20450	Chaoptin	5693.99	0	0	0	0	0	0	0	0	0	0
Unigene394	nucleoporin NUP188 homolog	0	0	6523.78	0	0	0	0	0	0	0	0
CL5466.Contig1	Fibrillin-2	2472.95	0	0	0	0	0	0	0	0	0	0
Unigene27074	venom toxin	0	0	4821.86	0	0	0	0	0	0	0	0
CL1219.Contig3	niemann-pick C1	0	0	2221.28	0	0	0	0	0	0	0	0
Unigene10557	Putative glutamate synthase	4791.26	0	0	0	0	0	0	0	0	0	0
CL923.Contig1	zinc transporter 1	4277.52	0	0	0	0	0	0	0	0	0	0
CL333.Contig1	AGAP003027-PA	0	2199.01	1770.04	0	0	0	0	0	0	0	0
Unigene2475	THO complex subunit 1	5125.98	0	0	0	0	0	0	0	0	0	0
CL6429.Contig1	Lectin BRA-3	0	0	0	0	NA	0	0	0	0	0	0
Unigene3056	AGAP007611-PA	3388.98	0	0	0	0	0	0	0	0	0	0
Unigene28399	shoc2	0	4527.55	2819.85	0	0	0	0	0	0	0	0
Unigene29538	Af2-cadherin	0	0	3917.55	0	0	0	0	0	0	0	0
CL1731.Contig1	oligosaccharyltransferase complex subunit OSTC	NA	NA	NA	0	0	0	0	0	0	0	0
Unigene29786	Probable palmitoyltransferase ZDHHC8	2846.21	2471.38	0	0	0	0	0	0	0	0	0
Unigene16621	splicing factor 1	0	2518.48	0	0	0	0	0	0	0	0	0
CL8809.Contig1	diamine acetyltransferase 2	0	NA	0	0	0	0	0	0	0	0	0
Unigene20405	diamine acetyltransferase 2	3083.66	0	1951.45	0	0	0	0	0	0	0	0
CL5450.Contig3	erythrocyte binding protein	0	0	2720.46	0	0	0	0	0	0	0	0
CL7647.Contig1	GA15058	0	0	0	0	NA	0	0	0	0	0	0
Unigene6623	Putative sodium-coupled neutral amino acid transporter 10	0	6273.52	5881.62	0	0	0	0	0	0	0	0
Unigene27094	acyl-CoA synthetase	3862.99	0	0	0	0	0	0	0	0	0	0
CL7101.Contig1	major facilitator superfamily domain-containing protein	8250.97	0	0	0	0	0	0	0	0	0	0
Unigene11371	mucin 96D	0	0	0	NA	0	0	0	0	0	0	0
Unigene30575	lysosomal alpha-N-acetyl glucosaminidase	0	0	NA	0	0	0	0	0	0	0	0
Unigene21375	RRP12-like protein-like isoform 2	0	5091.72	0	0	0	0	0	0	0	0	0
Unigene16291	RRP12-like protein-like isoform 2	0	0	979.612	0	0	0	0	0	0	0	0
Unigene16553	Probable phosphorylase b kinase regulatory subunit alpha	4095.4	0	0	0	0	0	0	0	0	0	0
Unigene15760	purple acid phosphatase	6959.66	6370.63	0	0	0	0	0	0	0	0	0
CL438.Contig1	DOMON domain-containing protein CG14681	0	848.323	0	0	0	0	0	0	0	0	0
Unigene28102	Sphingomyelin phosphodiesterase	0	0	1016.76	0	0	0	0	0	0	0	0
Unigene30129	ATP synthase mitochondrial F1 complex assembly factor 2	0	6075.52	0	0	0	0	0	0	0	0	0
CL1279.Contig1	steryl-sulfatase	0	0	0	26726.3	0	0	0	0	0	0	0
CL6016.Contig1	low density lipoprotein receptor-related protein 4	10052.2	4738.31	0	0	0	0	0	0	0	0	0
Unigene4614	TPA: mucin-5B	0	21109.1	0	0	0	0	0	0	0	0	0
Unigene10693	long-chain-fatty-acid coa ligase	0	NA	0	0	0	0	0	0	0	0	0
Unigene18290	c11.1-like	0	0	7059.42	0	0	0	0	0	0	0	0
Unigene17068	HRP130 protein	7889.75	0	0	0	0	0	0	0	0	0	0
Unigene5749	leucine-rich repeat protein soc-2 homolog	5237.11	0	0	0	0	0	0	0	0	0	0
Unigene24793	GF18761	0	0	0	0	0	NA	0	0	0	0	0
CL624.Contig2	Chain A, Crystal Structures Of Cupin Superfamily Bbduf985	0	0	0	NA	0	0	0	0	0	0	0
Unigene24006	CLIP-associating protein 2	0	0	6021.35	0	0	0	0	0	0	0	0
Unigene6789	pyrroline-5-carboxylate reductase 3	0	5320.22	0	0	0	0	0	0	0	0	0
Unigene14501	spastic paraplegia 21	0	0	5925.49	0	0	0	0	0	0	0	0
CL7626.Contig1	solute carrier family 8	12588.8	0	0	0	0	0	0	0	0	0	0
Unigene3261	AGAP005216-PA	NA	0	0	0	0	0	0	0	0	0	0
Unigene10092	protein rogdi	7197.38	0	0	0	0	0	0	0	0	0	0
CL2589.Contig1	RNA binding motif protein 25	0	NA	0	0	0	0	0	0	0	0	0
Unigene28489	sucrase-isomaltase	0	0	0	23462.6	0	0	0	0	0	0	0
Unigene30588	poly(A) polymerase gamma	4369.4	0	0	0	0	0	0	0	0	0	0
Unigene14889	GH11387	0	NA	0	0	0	0	0	0	0	0	0
Unigene17374	zormin CG33484-PD	0	0	3825.59	0	0	0	0	0	0	0	0
CL3258.Contig1	phenylalanyl-tRNA synthetase beta chai	2686.57	858.428	3081.46	0	0	1254.12	0	0	0	0	0
CL4252.Contig1	RNA-binding protein 39	3430.65	1512.19	3437.76	0	0	1296.91	0	0	0	0	0
Unigene23602	probable ATP-dependent RNA helicase DDX27	0	1534.12	3131.98	0	0	1297.34	0	0	0	0	0
Unigene11593	CG32019-PA	0	0	0	0	0	0	1312.92	0	0	0	0
CL4297.Contig1	chromosome scaffold protein p85	0	1824.28	0	0	0	1367.4	0	0	0	0	0
Unigene8232	Nucleoprotein TPR	0	0	2942.25	0	0	1447.85	0	0	0	0	0
CL2733.Contig3	AGAP004554-PA	1799.54	1601.03	2359.11	0	0	1630.44	0	0	0	0	0
CL6611.Contig2	regulator of nonsense transcripts 1-like isoform 3	0	0	0	0	0	1654.89	0	0	0	0	0
CL7883.Contig1	AGAP007131-PA	0	1640.58	791.429	0	0	0	1851.63	0	0	0	0
Unigene1709	sister chromatid cohesion protein PDS5 homolog B-A	1875.57	1794.43	1641.82	1130.72	0	0	0	1903.86	0	0	0
CL9476.Contig1	DNA (cytosine-5)-methyltransferase PliMCI	0	0	0	0	0	2142.09	0	0	0	0	0
CL7574.Contig1	plasma glutamate carboxypeptidase-like isoform 1	0	0	0	17442.9	19818.5	2168.78	0	0	0	0	0
Unigene1180	adaptor-related protein complex 2, beta 1 subunit	0	0	0	0	0	2178.03	0	0	0	0	0
CL15708.Contig1	activator of heat shock 90kDa protein ATPase homolog 1	3702.74	3644.1	3423.25	0	0	2417.37	0	0	0	0	0
Unigene10465	nitric oxide synthase	5345.61	2529.11	4671.79	0	2054.72	2439.91	0	0	0	0	0
Unigene16481	LOW QUALITY PROTEIN: vacuolar protein sorting-associated protein 13C	2745.06	0	1309.85	0	0	2440.69	0	0	0	0	0
Unigene27824	Homeotic protein female sterile	0	0	0	0	0	2467.3	0	0	0	0	0
Unigene8365	LOW QUALITY PROTEIN: insulin-degrading enzyme	0	1433.87	1294.01	0	0	0	2474.05	0	0	0	0
CL10742.Contig1	CD36 antigen	0	0	4471.05	0	0	0	0	2682.72	0	0	0
Unigene31359	CBR-RSR-1 protein	0	0	0	0	0	0	0	2748.81	0	0	0
CL14380.Contig1	serine/threonine protein kinas	1811.22	1689.09	0	0	0	2847.79	0	0	0	0	0
CL2330.Contig1	protein flightless-1-like isoform 1	0	0	0	0	0	2953.11	0	0	0	0	0
CL7061.Contig1	hydroxyacid oxidase 1	0	0	0	0	0	0	3127.07	0	0	0	0
Unigene5464	FYVE, RhoGEF and PH domain-containing protein 6	810.623	732.152	724.853	0	0	1476.08	1659.74	0	0	0	0
Unigene7671	serine/threonine-protein kinase SIK3	0	0	0	0	0	0	3192	0	0	0	0
CL2346.Contig1	glycylpeptide N-tetradecanoyltransferase 1	1688.93	6238.56	2871.14	0	0	3227.7	0	0	0	0	0
CL3679.Contig1	Pre-mRNA-processing factor 6	0	0	0	0	0	0	3265.51	0	0	0	0
Unigene11580	proteophosphoglycan ppg3	0	0	0	0	0	0	0	3303.49	0	0	0
CL2650.Contig1	Sulfotransferase 1C4	0	0	1364.89	0	0	3313.49	0	0	0	0	0
CL131.Contig3	vacuolar ATP synthase subunit S1	1913.37	1748.63	1884.95	6583.51	3510.2	3514.09	0	0	0	0	0
CL15850.Contig1	glutathione synthetase	1795.99	1722.4	1140.6	8860.17	12646.6	0	3701.79	0	0	0	0
CL1423.Contig1	venom carboxylesterase-6	0	0	0	29007.8	28127.5	0	0	3757.61	0	0	0
Unigene32260	u3 small nucleolar RNA-associated protein 15	0	0	0	0	0	3924.15	0	0	0	0	0
CL1361.Contig1	CG12918 CG12918-PA	3255.52	0	2966.38	0	0	3936.11	0	0	0	0	0
Unigene31031	low-density lipoprotein receptor-related protein 2	5381.5	5141.61	4585.22	4374.82	0	0	3946.86	0	0	0	0
CL10311.Contig1	chitinase 5	9088.77	12083.7	9452.87	14296.2	17878.1	4057.39	0	0	0	0	0
CL2726.Contig1	groucho	0	0	0	0	0	4074.41	0	0	0	0	0
Unigene25466	ELKS/RAB6-interacting/CAST family member 1	0	0	0	0	0	0	0	4083.71	0	0	0
CL16966.Contig1	serine proteinase inhibitor B3	0	0	0	9172.42	13445.5	0	0	4165.66	0	0	0
CL4685.Contig1	cdc42 homolog	0	0	0	0	0	4427.52	0	0	0	0	0
Unigene23072	nuclear orphan receptor TR2/4	11891.9	7240.02	6342.24	0	0	4500.07	0	0	0	0	0
Unigene22883	STE20-like serine/threonine-protein kinase-like isoform 3	0	1096.27	0	0	0	1539.03	1635.19	1686.6	0	0	0
Unigene22776	LOW QUALITY PROTEIN: kinesin 13	0	0	0	0	0	1505.99	1673.58	1695.2	0	0	0
Unigene31033	galactoside 2-alpha-L-fucosyltransferase 2	0	0	0	0	0	0	4947.69	0	0	0	0
CL656.Contig2	lethal giant larvae homolog 1	0	0	0	0	0	4962.54	0	0	0	0	0
CL6839.Contig1	skd/vacuolar sorting	2839.57	2514.14	4934.58	0	0	4974.14	0	0	0	0	0
Unigene15250	Methylcrotonoyl-CoA carboxylase beta chain	0	0	0	8159.13	4363.78	5159.15	0	0	0	0	0
Unigene3259	transmembrane protein 63A	6953.59	3414.26	0	0	0	0	0	5253.82	0	0	0
Unigene3991	CD109 antigen	0	0	0	0	0	5472.16	0	0	0	0	0
Unigene23124	integrin alpha-PS1-like isoform 3	0	0	1659.3	0	0	5475.94	0	0	0	0	0
Unigene4201	ubiquitin-protein ligase E3C	2309.81	3069.26	1719.98	0	0	0	0	5557.78	0	0	0
CL5868.Contig1	DNA-damage inducible protein	2918.89	3015.1	2833.83	0	0	2731.48	2842.05	0	0	0	0
Unigene31103	Retinol dehydrogenase 12	0	0	0	0	0	0	0	5584.25	0	0	0
CL3116.Contig2	lactoylglutathione lyase	6012.06	5510.36	5317.78	4334.92	8905.9	0	0	5616.34	0	0	0
CL5258.Contig1	Valacyclovir hydrolase	4962.64	0	0	0	0	5763.57	0	0	0	0	0
Unigene7098	groucho	0	0	2941.26	0	0	0	5914.21	0	0	0	0
CL2857.Contig1	CG3835	0	0	0	0	0	2849.99	3086.3	0	0	0	0
CL17549.Contig1	mitochondrial ribosomal protein L16	0	0	0	0	0	0	2673.87	3318.2	0	0	0
CL8557.Contig1	probable NADH dehydrogenase	0	0	0	9260.81	9339.44	0	5992.09	0	0	0	0
CL10401.Contig1	ubiquitin conjugating enzyme E2	6335.64	9057.74	8652.9	0	0	0	6183.61	0	0	0	0
CL4789.Contig1	superkiller viralicidic activity 2	1076.76	937.12	1887.74	0	0	2037.93	2194.38	2109.02	0	0	0
CL9178.Contig1	farnesoic acid O-methyltransferase isoform 1	0	0	0	0	0	6368.95	0	0	0	0	0
CL9539.Contig1	Synaptotagmin	8403.44	8494.56	5057.86	5125.67	5254.48	1998.69	2204.28	2240.15	0	0	0
CL700.Contig1	mitochondrial enolase superfamily member 1	0	0	0	2272.92	0	2977.26	0	3527.79	0	0	0
Unigene32515	eukaryotic translation initiation factor 3 subunit K	5871.12	7638.91	4997.88	0	0	0	0	6521.11	0	0	0
Unigene11345	projectin	0	0	0	0	0	0	3233.82	3309.2	0	0	0
CL336.Contig1	cuticular protein	0	0	0	0	0	0	6626.27	0	0	0	0
Unigene31704	xaa-Pro aminopeptidase 1	0	0	1510.37	2227.75	2332.02	3160.33	0	3466.17	0	0	0
CL2123.Contig1	nonmuscle myosin essential light chain	16329.4	13992	10343.9	0	0	0	6709.96	0	0	0	0
Unigene25213	Methyltransferase-like protein 11A	0	9373.63	0	0	0	0	0	6804.6	0	0	0
CL3328.Contig1	ACYPI46563	0	0	0	16429.4	10953.6	0	0	7009.12	0	0	0
CL1653.Contig1	E3 SUMO-protein ligase RanBP2	0	0	0	0	0	3393.06	3693.06	0	0	0	0
CL9700.Contig1	beta-1,3-glucan-binding protein	964.119	883.714	874.253	1488.18	1578.78	3560.33	1779.63	1800.26	0	0	0
CL6797.Contig1	Proteasome subunit beta type-5	5304.08	3072.2	2999.73	11786.4	9111.03	3571.44	3796.29	0	0	0	0
CL15657.Contig1	juvenile hormone esterase	3513.24	3217.03	2954.06	0	0	7392.07	0	0	0	0	0
Unigene8645	THO complex subunit 2	0	3570.11	0	0	0	0	7445.57	0	0	0	0
CL3786.Contig1	pre-mRNA-splicing helicase BRR2	0	2755.94	2518.26	0	0	3797.3	1786.79	2177.44	0	0	0
Unigene11559	Eukaryotic translation initiation factor 2 subunit 2	0	1489.94	6340.66	2192.79	0	2505.07	2578.99	2757.14	0	0	0
CL3892.Contig1	extended synaptotagmin-like protein 2a	0	0	0	2065.18	0	3675.38	0	4248.06	0	0	0
CL9931.Contig1	39S ribosomal protein L15, mitochondrial	0	0	0	0	0	2438.68	2666.76	2818.19	0	0	0
CL16449.Contig1	AGAP002132-PA	0	0	0	0	0	4024.93	4094.48	0	0	0	0
CL3190.Contig1	hypothetical protein TcasGA2_TC010989	0	0	0	0	0	0	0	8147.09	0	0	0
Unigene9258	GRB2-related adapter protein	0	0	0	0	0	0	8187.88	0	0	0	0
CL9661.Contig1	CG9119 CG9119-PA	0	0	0	0	0	0	0	8191.88	0	0	0
CL3688.Contig2	catenin alpha	1439.34	0	0	0	0	2632.24	2652.16	2913.54	0	0	0
CL4414.Contig1	Acetylcholine receptor subunit alpha-type acr-16	3850.61	3509.51	3365.81	0	0	0	0	8604.92	0	0	0
CL6035.Contig1	CBR-UNC-89 protein	1767.97	0	0	0	0	2671.5	2873.98	3141.34	0	0	0
Unigene34893	formiminotransferase cyclodeaminase	0	0	0	0	0	0	4082.9	4829.59	0	0	0
Unigene31835	acyl-CoA dehydrogenase	5038.04	0	0	0	0	8960.08	0	0	0	0	0
CL6671.Contig1	aminoacylase-1 isoform 1	0	0	0	6603.39	6947.22	4314.52	4650.65	0	0	0	0
Unigene1398	heat shock transcription factor	0	0	0	0	0	0	0	9309.89	0	0	0
CL494.Contig3	CUB-serine protease	21097.5	22475.6	21922.3	39701.1	48472.7	0	9321.79	0	0	0	0
CL8584.Contig1	TPA: TPA_exp: Ras-related GTPase	0	1979.58	4012.52	0	0	9580.78	0	0	0	0	0
CL6493.Contig1	Probable signal peptidase complex subunit 2	7849.14	6861.54	2229.34	0	0	4667.77	4944.3	0	0	0	0
Unigene28362	coatomer subunit beta	2261.17	2291.34	0	11226.1	11602.7	4638.69	0	4999.92	0	0	0
Unigene28874	cytoglobin-1	0	0	0	0	0	0	9663.67	0	0	0	0
CL17624.Contig1	glucose-6-phosphate 1-epimerase	0	0	0	10919.4	7355.98	4693	5016.24	0	0	0	0
Unigene31916	sortilin-related receptor, L(DLR class) A repeats-containing	0	0	0	0	0	0	9838.56	0	0	0	0
CL17132.Contig1	chloride channel calcium activated 3	7376.99	5287.56	5314.41	11342.5	5940.91	3079.44	0	6914.42	0	0	0
Unigene30548	LOC100158415 protein	7378.01	4757.01	6609.66	0	0	4938.25	5184.72	0	0	0	0
CL9054.Contig1	presqualene diphosphate phosphatase	0	0	0	3810.31	0	4862.01	5284.04	0	0	0	0
CL10253.Contig1	farnesyltransferase, CAAX box, beta-like	0	1749.55	1615.31	0	0	2610	3764.83	3773.72	0	0	0
Unigene5889	I-connectin	0	0	0	0	0	0	0	10234.7	0	0	0
Unigene4601	galactosamine (N-acetyl)-6-sulfate sulfatase	0	0	0	7121.43	0	0	0	10349.6	0	0	0
CL1775.Contig1	Neuronal calcium sensor 2	5317.72	0	0	0	0	0	10939.7	0	0	0	0
CL1826.Contig1	nodal modulator	0	0	0	0	0	5270.49	2777.4	2935.74	0	0	0
CL6645.Contig1	3,2-trans-enoyl-CoA isomerase	1766.14	0	1542.32	0	0	3530.27	3896.56	3636.34	0	0	0
CL4088.Contig1	AGAP000010-PA	5517.78	0	5096.77	0	0	0	0	11104.6	0	0	0
CL2687.Contig1	thiol-disulfide exchange intermediate	0	0	0	0	0	5305.12	5945.17	0	0	0	0
CL1549.Contig1	Esterase FE4	3636.55	8207.49	7406.65	2721.1	5681.9	3491.34	3805.32	3958.93	0	0	0
CL4128.Contig1	MGC84319 protein	0	0	0	0	0	2585.91	2744.96	5987.82	0	0	0
CL2340.Contig1	probable peroxisomal acyl-coenzyme A oxidase 1	5776.1	3839.77	3535.31	0	0	5607.59	2836.51	2922.69	0	0	0
CL6023.Contig1	receptor tyrosine phosphatase type r2a	0	1226.22	0	0	0	5573.62	6147.72	0	0	0	0
CL842.Contig1	AGAP000950-PA	0	2265.5	2216.69	0	0	3707.06	3899.75	4143.53	0	0	0
Unigene16813	pyridoxal kinase	0	0	0	0	0	0	5039.62	6756.42	0	0	0
CL891.Contig1	GA18260-PA	3758.95	5775.59	3628.76	20610.4	26966.7	7800.57	4238.24	0	0	0	0
CL17098.Contig1	Host cell factor	0	0	0	0	0	3910.61	4043.45	4163.34	0	0	0
Unigene7936	TPA: TPA_inf: glycine dehydrogenase	0	0	0	0	0	0	12129.9	0	0	0	0
CL4203.Contig1	fascin	0	0	0	0	0	12471.2	0	0	0	0	0
CL15887.Contig1	ester hydrolase C11orf54 homolog	0	1323.15	0	0	0	5952.05	0	6620.37	0	0	0
CL2077.Contig1	mCG5393	6942.78	3268.15	0	0	6197.89	6323.58	0	7119.92	0	0	0
Unigene10387	CG3999 CG3999-PA	0	0	0	0	0	0	0	13632.1	0	0	0
Unigene3012	small subunit processome component 20 homolog	0	0	0	0	0	6433.97	0	7262.44	0	0	0
CL102.Contig3	ferritin	0	0	0	55147	56418.3	6420.31	0	7318.51	0	0	0
CL8318.Contig1	GTP-binding protein 128up	3490.92	4290.96	4101.28	3640.76	1755.05	4373.7	4615.77	4753.04	0	0	0
CL6352.Contig1	40S ribosomal protein S12	17633.8	24632.9	19767.4	18892.1	14693.2	6451.4	0	7664.78	0	0	0
Unigene27586	twitchin	2030.57	1821.12	1854.48	6901.73	3423.25	4549.46	4715.58	4859.92	0	0	0
CL1463.Contig2	Troponin C	3486.92	3235.99	0	0	0	6814.5	7386.76	0	0	0	0
CL10064.Contig1	MYG1 protein	4820.37	6298.18	4321.19	0	0	3303.98	7302.97	3792.28	0	0	0
CL10847.Contig1	purine nucleoside phosphorylase	7546.34	6228.2	2702.62	0	6031.87	6656.89	7921.58	0	0	0	0
CL9748.Contig1	translocation protein SEC62	7430.99	5257.88	4204.8	0	0	3981.53	6266.43	4331.05	0	0	0
Unigene30887	CG32019-PA	3594.61	3532.46	2901.97	0	0	7075.35	7717.17	0	0	0	0
CL6163.Contig1	AGAP003142-PA	0	0	0	0	0	3924.44	6408.81	4499.58	0	0	0
Unigene13618	synapsin	3084.26	4428.94	0	0	0	5557.26	6227.74	3200.91	0	0	0
Unigene20979	glutamyl aminopeptidase	0	4466.12	3979.25	0	0	8881.09	0	6260.37	0	0	0
CL2646.Contig1	Putative oxidoreductase yrbE	0	5731.26	2655.89	0	0	6039.25	3325.73	7003.38	0	0	0
Unigene34339	Na(+)/H(+) exchange regulatory cofactor NHE-RF1	7873.53	3531.28	3454.32	0	0	6334.38	3233.6	6980.84	0	0	0
CL13858.Contig1	chaperonin complex component TcP-1 alpha subunit CCT1	26663.4	23403.5	29712.5	0	0	17066.5	0	0	0	0	0
CL4192.Contig1	NADH dehydrogenase (ubiquinone) 1 alpha subcomplex 11	3611.98	6425.56	2837.34	5739.42	6005.92	17118.9	0	0	0	0	0
CL1287.Contig1	Ribonuclease UK114	4312.57	7668.3	7053.86	56765.8	58286.5	7978.56	9303.67	0	0	0	0
CL8242.Contig1	Dipeptidyl peptidase 4	0	0	0	0	0	6523.63	7069.75	3715.48	0	0	0
CL1726.Contig3	succinic semialdehyde dehydrogenase	0	0	0	0	0	8254.82	9184.72	0	0	0	0
Unigene27440	Muscle M-line assembly protein unc-89	5963.5	0	0	0	0	5790.74	5960.81	6033.53	0	0	0
Unigene21857	3-hydroxyanthranilate 3,4-dioxygenase	0	0	0	0	0	0	9683.34	8146.62	0	0	0
Unigene15586	E3 ubiquitin-protein ligase HUWE1	3478.06	3503.95	6334.96	0	0	11705.4	6140.21	0	0	0	0
Unigene3292	translocase of outer membrane 34	0	0	0	0	0	5599.03	6008.61	6272.55	0	0	0
Unigene38356	ribosomal protein L35Ae	11462.6	3836.82	4438.96	0	0	6889.25	7410.05	3713.93	0	0	0
Unigene19091	xylulose kinase	0	0	0	0	0	0	8757.53	9478.77	0	0	0
CL4185.Contig1	mannose-6-phosphate isomerase	3453.96	3227.13	3326.54	0	0	5917.22	6021.04	6469.56	0	0	0
CL6569.Contig1	hypothetical protein TcasGA2_TC014264	3924.68	1888.28	4118.09	30518.9	34246.1	3102.26	7662.5	7663.09	0	0	0
CL14028.Contig1	receptor accessory protein 5	0	0	0	0	0	5598.16	6310.26	6530.08	0	0	0
Unigene9653	HEAT repeat-containing protein 7A	2875	5993.99	5249.6	0	0	5972.02	6180.87	6762.21	0	0	0
CL406.Contig1	aldehyde dehydrogenase, dimeric NADP-preferring-like isoform 3	5730.61	3652.35	5310.76	9838.12	13906	7377.36	8098.31	3975.47	0	0	0
CL675.Contig3	acid sphingomyelinase-like phosphodiesterase 3b	0	0	1202.23	12273.6	10990.2	7897	5862.49	5730.59	0	0	0
Unigene14124	Cysteine string protein	0	0	0	0	0	6518.29	7118.21	5858.39	0	0	0
Unigene28994	glucosyl/glucuronosyl transferases	0	0	0	0	0	9086.84	0	10425.7	0	0	0
CL7127.Contig1	cyclophilin B	2930.95	2403.91	5071.79	0	0	5967.67	6741.77	6803.91	0	0	0
Unigene39006	Alpha-protein kinase 3	2415.91	0	0	0	0	6649.87	6156.51	6891.93	0	0	0
CL16531.Contig1	profilin	0	3743.15	7874.36	0	0	10653.1	10192	0	0	0	0
CL6416.Contig1	Acetylcholine receptor subunit alpha-type acr-16	0	0	0	5033.11	4622.2	6733.04	7288.89	7787.23	0	0	0
CL2557.Contig1	feruloyl esterase-like protein Est2	0	0	0	16840.6	17308.3	10133.2	0	12091.7	0	0	0
Unigene7241	phospholipase A-2-activating protein	14967.6	9843.52	8536.06	0	0	9911.58	5891.76	6500.27	0	0	0
CL7.Contig12	CUB-serine protease	0	0	0	0	0	8747.62	9316.75	5001.91	0	0	0
Unigene8029	RE59172p	0	0	0	0	0	12242.6	4813.67	6541.93	0	0	0
CL4863.Contig1	isovaleryl coenzyme A dehydrogenase	6105.28	2772.52	2642.44	0	0	7188.16	0	16710.3	0	0	0
Unigene36684	calmodulin A	14036.9	4619.59	12492	26701.2	18134	0	24063.7	0	0	0	0
Unigene20514	Lysophospholipid acyltransferase 5	0	0	0	0	0	0	11668.8	12779.9	0	0	0
Unigene3487	dimethylglycine dehydrogenase, mitochondrial-like	0	0	0	6557.67	0	7669.43	8546.95	8550.74	0	0	0
CL41.Contig2	GST4	0	0	0	54881.9	43951.3	12201.8	12677.1	0	0	0	0
Unigene1092	dihydropyrimidinase	6753.75	5957.79	6181.94	12048	11115	12255.9	0	12628.7	0	0	0
CL16643.Contig1	Superoxide dismutase [Cu-Zn]	6698.99	9065.41	5693.96	62248.9	63931.6	7514.05	8820.52	8607.68	0	0	0
CL722.Contig1	glutathione S transferase D1	7314.88	5463.33	9754.4	15704.8	15538.9	11991.3	8455.39	4506.45	0	0	0
CL9269.Contig1	receptor expression-enhancing protein 5	4547.35	8656.2	3962.21	0	0	7978.92	8389.17	8867.21	0	0	0
Unigene13825	cell differentiation protein RCD1 homolog	0	0	9065.74	0	0	8328.97	8089.19	8929.67	0	0	0
Unigene6569	dimethylglycine dehydrogenase, mitochondrial-like	0	0	0	0	0	6718.7	7729.77	11514.6	0	0	0
CL7937.Contig1	eukaryotic translation initiation factor 6	11619	12233.7	11071.4	0	0	8171.96	8517.68	9662.73	0	0	0
Unigene6386	Ornithine aminotransferase, mitochondrial precursor	13273.3	13669.1	13031.5	0	0	26571.4	0	0	0	0	0
CL5990.Contig1	glutathione synthetase	5463.69	9044.35	8216.42	0	0	10689.4	3900.61	12277.1	0	0	0
CL3280.Contig1	proprotein convertase subtilisin/kexin type 9 preproprotein	0	0	0	0	0	8450.96	9033.84	9798.63	0	0	0
Unigene25667	dimethylglycine dehydrogenase	0	0	0	0	0	17803	0	10854.7	0	0	0
Unigene13914	LOW QUALITY PROTEIN: twitchin	4493.64	8572.16	8158.65	0	9770.47	9641.09	10721.9	8446.66	0	0	0
Unigene11480	ELAV-like protein 2	0	0	0	0	0	9064.46	6517.45	13371.7	0	0	0
Unigene26306	transportin-1	6135.9	5936.76	5186.11	0	0	13646.2	7353.25	8044.15	0	0	0
CL7386.Contig1	regulator of chromosome condensation	4840.93	0	0	0	0	9117.06	10433.4	11018.4	0	0	0
Unigene3355	Endochitinase	0	0	0	0	7961.98	9098.3	10881.9	10600.3	0	0	0
CL6430.Contig1	ATP synthase, H+ transporting, mitochondrial F0 complex, subunit F2	5726.01	5079.33	5868.3	7773.3	8527.02	9689.67	10775.4	10562.7	0	0	0
CL749.Contig3	CG32019-PA	0	0	0	0	6804.85	15078	0	16310.8	0	0	0
CL1907.Contig2	cAMP generating peptide precursor	4485.15	15969.9	14548	0	0	0	16133.2	15416.7	0	0	0
CL346.Contig4	4-aminobutyrate aminotransferase	0	0	0	0	0	5861.14	15908.1	9893.11	0	0	0
CL3590.Contig1	S-adenosylmethionine synthase-like isoform 2	8795.6	8092.27	6493.36	51362.1	56542.9	9077.12	6534.3	16458	0	0	0
CL9185.Contig1	carnitine O-palmitoyltransferase 2, mitochondrial-like	5176.29	0	4530.56	0	0	15135.5	5364.02	11663.4	0	0	0
CL8097.Contig1	betaine homocysteine methyltransferase	0	0	0	0	0	11606.2	7888.59	12871.9	0	0	0
Unigene5253	glutathione peroxidase	5829.19	6751.47	8225.02	0	0	13119.1	9523.79	10006.4	0	0	0
CL113.Contig3	cuticular protein 1, RR-2 family	0	0	0	0	0	13308.7	9568.93	10483.7	0	0	0
Unigene8333	Sterile alpha and TIR motif-containing protein	2807.13	0	0	0	0	10786.5	11031.7	11587.5	0	0	0
CL2773.Contig1	10-formyltetrahydrofolate dehydrogenase	1722.01	1459.1	1595.55	0	0	11990.3	12964.3	8704	0	0	0
CL16649.Contig1	cathepsin D-1	0	0	0	35353.9	43166.9	11353.5	11556.3	12275.9	0	0	0
CL5772.Contig1	UPF0585 protein C16orf13 homolo	24625.9	22373.5	13657.5	0	0	16952.3	18733.6	0	0	0	0
Unigene31149	AGAP002463-PA	0	0	0	0	0	10522.5	0	25164.9	0	0	0
CL1145.Contig1	sorbitol dehydrogenase-	6039.29	7778.22	5227.12	0	0	16912.3	9095.39	9753.18	0	0	0
Unigene4341	I-connectin	0	0	5253.12	0	0	11458.1	11240.6	13134.7	0	0	0
CL3330.Contig1	ES1 protein homolog, mitochondrial precursor	4420.53	9745.86	7785.01	0	0	12735.6	13881	9755.78	0	0	0
CL4830.Contig1	Acad8 protein	0	0	0	0	0	8392.66	12261.4	16223.5	0	0	0
Unigene19092	TPR repeat-containing protein YDR161W	9683.92	13260.4	8498.58	0	0	11827.1	12366.5	12697.9	0	0	0
CL4480.Contig1	Replication protein A 32 kDa subunit	0	0	0	0	0	14630	14963.4	7705.84	0	0	0
CL2450.Contig1	CBN-CYK-1 protein	0	0	0	0	0	0	19383.8	18610.3	0	0	0
Unigene18848	aldehyde dehydrogenase family 8 member A1	0	0	0	0	0	21371.5	16811.4	0	0	0	0
CL4841.Contig1	estradiol 17-beta-dehydrogenase 8	7508.63	6738.11	6525.5	0	0	11890	8829.15	17725.7	0	0	0
Unigene32288	mKIAA0310 protein	0	0	10466.3	0	0	12001.5	12933.6	13898	0	0	0
Unigene25709	mannosidase alpha class 2a	0	0	0	0	0	12490.9	12769.8	13726.6	0	0	0
CL3896.Contig1	malectin-A	4957.74	6536.74	4300.89	0	0	10605.2	11432.8	17402.8	0	0	0
CL14162.Contig1	glyoxylate reductase/hydroxypyruvate reductase	0	0	0	0	6850.86	12215.5	13420.3	13976.5	0	0	0
CL1825.Contig1	proteasome subunit beta type-2	0	0	3292.81	26479.4	19091.7	0	17854.4	21854.3	0	0	0
CL10509.Contig1	betaine homocysteine methyl transferase	5443.29	5339.39	6166.44	0	0	13663.8	11690.6	15552.4	0	0	0
CL3536.Contig1	ng,ng-dimethylarginine dimethylaminohydrolas	3439.67	3277.58	3028.69	0	0	14088.4	18815.8	8018.91	0	0	0
CL4580.Contig1	venom carboxylesterase-6	0	0	0	0	8240.91	14324.6	10692.9	16108.6	0	0	0
CL6482.Contig1	transmembrane protein 2	1649.57	1499.6	725.293	11813.7	15464.2	16524.9	14209.6	10804.9	0	0	0
CL9672.Contig1	actin-interacting protein 1-like isoform 1	0	0	961.26	1979.32	0	14360.3	13660.6	14132.1	0	0	0
CL10278.Contig1	branched-chain-amino-acid aminotransferase	10827	12248.4	11927.7	0	0	11315.5	17840.2	13011.1	0	0	0
CL3470.Contig1	CG2852 CG2852-PA	8715.36	11889.7	8847.66	0	0	12855.1	14148.3	15307	0	0	0
CL15.Contig11	secretory eggshell protein precursor	6098.22	5641.93	5272.31	81188.7	62090	12929.2	15499.2	15039.8	0	0	0
Unigene16954	CG32019-PA	7862.58	11304.2	11681.2	0	0	13680.7	14758.7	15232.9	0	0	0
CL868.Contig1	tetraspanin-11	5174.39	10464	4616.73	9453.09	10271.6	13693.6	15007.8	15298.1	0	0	0
Unigene28824	Titin	7520.84	6834.93	6146.5	0	0	14510.8	14899.6	15195.3	0	0	0
CL1584.Contig1	Nesprin-1	28695.7	30058.9	32537.7	0	0	14560.2	15527.6	16588.9	0	0	0
CL111.Contig2	DOMON domain-containing protein CG14681	6331.64	6571.71	6700.85	0	13249.8	14110.7	16740.8	16899	0	0	0
CL752.Contig1	40S ribosomal protein S27	15003.1	24308.7	17700.7	0	0	18223.1	29950.5	0	0	0	0
Unigene20449	twitchin	0	0	0	7198.47	15251.4	14459.1	16528.9	17477.4	0	0	0
CL3404.Contig1	mannose-binding protein	8714.7	7652.75	11301.1	31286.6	39824.7	19798.5	9212.43	21846	0	0	0
CL14144.Contig1	regulator of chromosome condensation	2920.07	0	2443.02	0	0	5779.39	31173.9	14058.8	0	0	0
Unigene6188	CG11190 CG11190-PA	0	0	0	0	0	16004.6	17797.3	17868	0	0	0
Unigene1795	projectin	0	7368.37	11024.3	0	0	26598.5	17201	8879.58	0	0	0
Unigene6850	acylpeptide hydrolase	4361.33	4204.71	7653.21	16607.2	18184.4	18150.4	10523.5	24157.8	0	0	0
CL15.Contig8	cement-like antigen	0	0	0	92259.8	76135.4	16714.6	19196.7	18673	0	0	0
CL4168.Contig1	complement component 1, q subcomponent-like protein	0	0	0	12927.2	19343.4	16764	18423.6	19567.2	0	0	0
Unigene30254	acetyl-CoA carboxylase 2	4440.26	8114.45	7877.84	0	0	17738.7	18065.2	19137.7	0	0	0
Unigene17030	LOW QUALITY PROTEIN: twitchin	0	3379.61	0	7018.22	14831.2	17337.6	20814.7	20848.1	0	0	0
Unigene5637	twitchin	4061.87	3821.72	4084.7	0	0	18725	20861.1	21120.6	0	0	0
CL1155.Contig1	glutathione S-transferase Mu 3	3780.33	2316.74	4108.79	0	0	20512.2	17431.8	23700.5	0	0	0
CL16604.Contig1	opsin 5	6045.25	8522.13	10603.8	0	0	22909.8	26167.1	12893	0	0	0
CL6520.Contig1	hydroxyacid-oxoacid transhydrogenase, mitochondrial	3094	7926.18	5154.2	0	0	19395.6	21038.5	22163	0	0	0
Unigene2708	BMKETTIN	5745.01	5047.71	0	0	0	25449.5	25216.7	13309.7	0	0	0
CL8389.Contig1	superoxide dismutase	9862.49	15213.3	7980.93	85681.9	90335.5	26108.2	28972.7	9699.51	0	0	0
Unigene4811	uridine 5'-monophosphate synthas	0	0	0	0	0	20695.1	10446.2	33977.5	0	0	0
CL962.Contig1	early cuticle protein 4	9264.48	8718.03	8519.75	0	0	22068.9	22213.5	21397.8	0	0	0
Unigene14345	d-erythrulose reductase	33904.3	33766.7	34713.9	0	0	20209.5	24814	25599.4	0	0	0
CL17069.Contig1	Proteasome subunit beta type 4 precursor	6423.16	5837.57	5358.01	33805.1	29027.9	20243	21714.8	29507.1	0	0	0
Unigene15104	CG3999 CG3999-PA	0	0	0	0	0	24924.8	18225.4	28829.2	0	0	0
Unigene34557	glycine/tyrosine-rich eggshell protein	0	0	0	46606.6	42621.1	21966.9	25732.2	24428.5	0	0	0
Unigene19896	projectin	11071.5	11642.2	10723.9	24374.9	11715.4	23854.4	27763.7	27235.9	0	0	0
CL7.Contig19	CUB-serine protease	0	0	0	80242.9	87141.2	26553.8	31052.1	30554.5	0	0	0
CL110.Contig2	CUB-serine protease	0	0	0	23250.6	23957.6	41562	31766.5	30417.9	0	0	0
Unigene30419	acyl-Coenzyme A dehydrogenase, long chain	20381.9	9131.89	8181.27	0	0	25020.3	52017	27271.2	0	0	0
CL8275.Contig1	mannose receptor, C type 1a	13629.6	15110.3	12054.8	25996.5	28544.6	33629.5	50515.4	29251.7	0	0	0
Unigene5311	aspartic protease precursor	43033.4	49118.5	41971	87182.5	99209	60581.9	20968.9	34063.5	0	0	0
CL23.Contig8	retininC containing CG13043	0	0	7244.16	14058.9	14513.8	53720.5	29210.7	62568.1	0	0	0
CL1740.Contig1	Cuticle protein 7	9727.71	10212.4	9172.74	0	0	52125.7	58231.7	61038.6	0	0	0
CL141.Contig2	Cuticle protein 18.6, isoform A	0	0	0	95727.2	97927.7	78733.3	82470.7	81642.7	0	0	0
CL7.Contig8	CUB-serine protease	20605.9	22918.6	23106.3	116995	124374	85859	92789.1	91936.5	0	0	0
CL423.Contig1	cuticular protein	0	0	4886.63	140384	179617	88375.4	92883.5	100705	0	0	0
CL151.Contig4	SpAN protein	NA	NA	NA	NA	NA	NA	NA	NA	0	0	0
CL6099.Contig1	angiotensin-converting enzyme 9	NA	NA	NA	NA	NA	NA	NA	NA	0	NA	NA
CL628.Contig1	GK14130	NA	NA	NA	NA	NA	NA	NA	NA	0	0	NA
CL17011.Contig1	GST	NA	NA	NA	NA	NA	NA	NA	NA	0	NA	0
CL9338.Contig1	GH21149	NA	NA	NA	0	0	NA	NA	NA	NA	NA	0
CL175.Contig3	cuticular protein 111, RR-3 family	NA	NA	NA	NA	NA	NA	NA	NA	NA	NA	0
CL1921.Contig1	selenium-binding protein 1	NA	NA	NA	0	0	NA	NA	NA	0	NA	NA
Unigene23105	17-beta-hydroxysteroid dehydrogenase type 4	NA	NA	NA	0	0	NA	NA	NA	0	0	0
CL1414.Contig1	AGAP003719-PA	NA	NA	NA	NA	NA	NA	NA	NA	0	0	0
CL5145.Contig1	mitochondrial solute carrier	NA	NA	NA	NA	NA	NA	NA	NA	NA	NA	0
CL18031.Contig1	proteasome subunit beta 7	NA	NA	NA	NA	NA	NA	NA	NA	0	NA	NA
CL11152.Contig1	GK22509	NA	NA	NA	0	0	NA	NA	NA	0	NA	NA
CL3025.Contig1	GJ21327	NA	NA	NA	NA	NA	NA	NA	NA	0	0	NA
CL229.Contig3	AGAP012056-PA	NA	NA	NA	0	0	NA	NA	NA	NA	NA	0
CL23.Contig6	CG34205	0	0	0	0	0	NA	NA	NA	NA	0	0
CL6623.Contig1	signal peptide peptidase	NA	NA	NA	0	0	NA	NA	NA	0	NA	0
CL202.Contig3	GA28568	0	0	0	0	0	NA	NA	NA	NA	0	0
CL6752.Contig1	enoyl CoA hydratase 1, peroxisomal	NA	NA	NA	NA	NA	NA	NA	NA	0	0	NA
CL1808.Contig1	AGAP007242-PA	NA	NA	NA	0	0	NA	NA	NA	0	NA	NA
CL8183.Contig1	uricase	NA	NA	NA	0	0	NA	NA	NA	0	0	0
CL1593.Contig1	Bifunctional 3'-phosphoadenosine 5'-phosphosulfate synthase	NA	NA	NA	0	0	NA	NA	NA	0	0	0
Unigene4966	GA28568	0	0	NA	0	0	NA	NA	NA	0	0	0
CL6610.Contig1	AGAP000812-PA	0	NA	NA	0	0	NA	NA	NA	0	0	NA
CL5378.Contig1	AGAP011584-PA	0	0	0	NA	NA	NA	NA	NA	0	0	0
CL3135.Contig1	Acylamino-acid-releasing enzyme	NA	NA	NA	NA	NA	NA	NA	NA	0	NA	NA
CL2383.Contig1	tripeptidylpeptidase II	NA	NA	NA	0	0	NA	NA	NA	NA	NA	0
Unigene11511	GG10338	NA	NA	NA	0	0	NA	NA	NA	0	NA	0
CL11117.Contig1	Chain A, Crystal Structure Of Rat Carnitine Palmitoyltransferase 2	NA	NA	NA	0	0	NA	NA	NA	0	NA	0
Unigene15522	GF14846	NA	NA	NA	0	0	NA	NA	NA	0	0	0
Unigene5371	GG25012	0	0	0	NA	NA	NA	NA	NA	0	0	0
CL920.Contig2	laminin subunit alpha	NA	NA	NA	0	0	NA	NA	NA	NA	NA	0
Unigene9619	ubiquinone biosynthesis monooxygenase COQ6	NA	NA	NA	0	0	NA	NA	NA	0	NA	0
CL17267.Contig1	GE16356	NA	NA	NA	NA	0	NA	NA	NA	NA	NA	0
CL6603.Contig1	hydroxyacyl glutathione hydrolase	NA	NA	NA	NA	NA	NA	NA	NA	0	0	0
CL9854.Contig1	ribose 5-phosphate isomerase A	0	NA	NA	0	0	NA	NA	NA	NA	0	0
Unigene30873	GF23887	NA	0	0	0	0	NA	NA	NA	0	0	0
CL17931.Contig1	S-formylglutathione hydrolase	NA	NA	NA	0	0	NA	NA	NA	0	0	0
CL3.Contig20	GA26108	0	0	0	0	0	NA	NA	NA	NA	NA	0
CL5840.Contig1	sulfhydryl oxidase 1	0	0	0	0	0	NA	NA	NA	0	0	0
Unigene6653	GJ10789	0	0	0	NA	NA	NA	NA	NA	0	0	0
CL15876.Contig1	Probable D-tyrosyl-tRNA(Tyr) deacylase	0	0	0	NA	NA	NA	NA	NA	0	0	0
Unigene5712	trehalase precursor	NA	NA	NA	NA	NA	NA	NA	NA	0	0	0
Unigene28251	GF20561	NA	NA	NA	NA	NA	NA	NA	NA	0	0	0
Unigene29859	protein BAT5	0	0	NA	0	0	NA	NA	NA	0	0	0
CL1552.Contig1	epoxide hydrolase 1	NA	NA	NA	NA	NA	NA	NA	NA	NA	0	0
CL9344.Contig1	GM16063	NA	NA	NA	NA	0	NA	NA	NA	0	0	0
CL6165.Contig1	NADH dehydrogenase subunit 1	NA	NA	NA	0	0	NA	NA	NA	NA	NA	0
CL928.Contig1	prostamide/prostaglandin F synthase	NA	NA	NA	0	0	NA	NA	NA	0	0	0
Unigene16876	nuclear pore complex protein Nup155	NA	NA	NA	0	0	NA	NA	NA	0	0	0
CL715.Contig1	GL16752	NA	NA	0	0	0	NA	NA	NA	NA	NA	0
CL1073.Contig1	ribosomal protein L44e	0	0	0	0	0	NA	NA	NA	0	0	0
Unigene7395	L-xylulose reductase	NA	NA	NA	0	0	NA	NA	NA	0	0	0
CL15625.Contig1	GE16241	NA	NA	NA	0	0	NA	NA	NA	0	0	0
CL6473.Contig1	protein FAM49B-like isoform 1	NA	NA	NA	0	0	NA	NA	NA	0	0	0
CL3.Contig13	AGAP011688-PA	0	0	0	0	0	NA	NA	NA	0	0	0
Unigene6966	protein disulfide isomerase	0	0	0	0	0	NA	NA	NA	NA	0	0
CL6456.Contig1	WD repeat-containing protein 61	NA	NA	NA	0	0	NA	NA	NA	0	NA	0
CL2677.Contig1	HyTSRp1 protein	0	0	0	0	0	NA	NA	NA	0	0	NA
CL6974.Contig1	trans-1,2-dihydrobenzene-1,2-diol dehydrogenase	0	0	0	0	0	NA	NA	NA	NA	NA	0
Unigene33121	AGAP005124-PC	0	NA	NA	0	NA	NA	NA	NA	NA	0	0
CL2852.Contig2	RNA recognition motif protein split ends	NA	NA	NA	0	0	NA	NA	NA	0	0	0
CL8.Contig10	cuticular protein 111, RR-3 family	0	0	0	0	0	NA	NA	NA	0	0	0
CL854.Contig1	pyruvate dehydrogenase E1 component subunit beta, mitochondrial	NA	NA	NA	0	0	NA	NA	NA	NA	0	NA
Unigene27165	juvenile hormone esterase	0	0	0	NA	NA	NA	NA	NA	NA	0	NA
CL44.Contig5	GJ15496	0	0	0	0	0	NA	NA	NA	0	0	0
Unigene25229	ORF2-encoded protein	0	0	0	0	0	NA	NA	NA	0	0	0
CL8874.Contig1	glycine dehydrogenase	NA	0	0	0	0	NA	NA	NA	0	0	0
CL425.Contig1	GI17783	0	NA	NA	0	0	NA	NA	NA	0	NA	0
CL7065.Contig1	GM24765	0	0	0	0	0	NA	NA	NA	0	0	0
CL7841.Contig1	serine hydroxymethyltransferase, mitochondrial precurso	0	NA	0	0	0	NA	NA	NA	0	0	0
CL7277.Contig1	AGAP010186-PA	0	0	NA	0	0	NA	NA	NA	0	0	0
CL6038.Contig1	quinone oxidoreductase-like protein 2 homolog isoform 1	NA	0	0	0	0	NA	NA	NA	0	0	0
Unigene1684	nicotinic acetylcholine receptor alpha 10 subunit	NA	NA	NA	0	0	NA	NA	NA	0	0	0
Unigene15838	AGAP011620-PA	NA	0	0	0	0	NA	NA	NA	0	0	0
Unigene21423	non-specific lipid-transfer protein	0	0	0	0	0	NA	NA	NA	0	0	0
CL14010.Contig1	GJ13003	0	0	0	0	0	NA	NA	NA	0	0	0
CL3.Contig12	GF17831	0	0	0	0	0	NA	NA	NA	0	0	0
CL38.Contig8	I-connectin	201.882	527.38	754.419	0	0	336.007	348.496	366.35	0	0	240.819
CL4041.Contig1	glutamine:fructose-6-phosphate aminotransferase 1	1429.01	1950.3	1230.73	896.367	0	1331.35	0	0	0	986.487	0
CL2701.Contig1	tpr repeat nuclear phosphoprotein	548.015	1049.67	0	0	0	0	0	0	0	989.966	0
CL7689.Contig1	settlement inducing protein complex	0	472.048	488.511	0	0	0	0	3714.53	0	1131.77	0
CL3066.Contig1	fem-1-like protein	872.945	0	0	0	0	0	0	0	1252.32	0	0
CL772.Contig1	chitin synthase 1b	791.018	0	0	0	0	848.081	0	0	1262.65	0	0
CL785.Contig2	AGAP006254-PA	0	0	0	0	0	0	0	0	0	1333.59	0
Unigene13664	AGAP004772-PA	0	0	696.746	0	0	0	0	0	1354.41	0	0
CL312.Contig2	Putative eukaryotic translation initiation factor 3 subunit	5181.72	3762.08	4111.86	0	0	0	0	0	0	0	1454.8
CL3538.Contig1	myosin-XVIIIa	413.888	437.93	0	0	0	0	827.702	841.514	0	1462.67	0
CL2025.Contig2	myosin-XVIIIa	0	0	0	2547.99	0	0	0	0	0	1465.93	0
CL2451.Contig4	tensin	1713.72	0	1576.68	0	0	0	0	1192.73	1479.94	0	0
CL696.Contig2	signal transducer and activator of transcription 5B	0	762.778	753.898	0	0	0	0	0	0	1512.16	0
Unigene5112	ELKS/RAB6-interacting/CAST family member 1	987.378	691.458	0	0	0	294.036	1522.38	298.793	446.476	1099.27	0
CL14166.Contig1	aminopeptidase N	1219	1208	0	0	0	0	0	0	0	0	1568.64
CL2189.Contig2	Putative glutamate synthase	2470.3	3790.46	4415.65	0	0	0	0	0	1571.82	0	0
Unigene26251	nucleolar transcription factor 1-like isoform 1	1875.33	2868.87	2960.19	0	0	3002.03	3225.64	0	0	1662.84	0
CL10247.Contig1	AP-1 complex subunit gamma-1-like isoform 2	4117.83	3840.19	2812.32	0	0	1567.68	3442.26	1821.46	1672.1	0	0
CL16382.Contig1	RNA polymerase-associated protein Rtf1	0	0	539.012	1427.42	1438.84	0	0	0	0	1707.4	0
CL9406.Contig1	Trithorax group protein osa	1878.01	444.254	2529.57	0	0	0	0	0	1792.79	0	0
CL1133.Contig2	proteasome (prosome, macropain) activator subunit 4b	2973.41	2781.25	0	0	0	0	0	0	0	1817.66	0
CL7378.Contig1	lim domain binding protein	0	0	611.018	0	0	0	0	0	1861.94	0	0
CL6095.Contig1	minichromosome maintenance complex component 6	0	939.321	854.648	0	0	0	0	0	0	1864.06	0
Unigene28949	mitochondrial import inner membrane translocase subunit TIM44-like isoform 2	1913.4	0	2534.44	0	0	0	0	0	0	0	1882.74
CL743.Contig1	AMP deaminase 2	3599.94	3468.38	3204.47	0	0	0	0	0	1883.31	0	0
CL1353.Contig1	oxidase/peroxidase	2445.17	1239.06	1148.13	2027.64	0	0	0	0	1888.12	0	0
CL682.Contig1	Muscle M-line assembly protein unc-89	929.973	835.179	1552.67	0	0	5608.58	8028.87	6217.27	0	0	0
CL713.Contig1	Zgc:55876 protein	1119.69	3280.49	1261.79	0	0	0	0	0	0	1919.58	0
CL10875.Contig1	AGAP005845-PA	7016.64	5119.66	3915.38	3488.36	0	0	0	0	0	2007.84	0
CL259.Contig3	AGAP007596-PA	0	0	0	0	0	0	1221.26	1995.2	2027.85	0	0
CL4295.Contig2	unc-112-related protein-like isoform 1	2021.68	1819.1	1739.83	0	0	0	0	0	2059.87	0	0
CL6574.Contig1	FACT complex subunit spt16	0	759.283	745.928	0	0	0	0	0	1562.93	512.662	0
CL3814.Contig1	macoilin	0	0	0	0	0	0	0	0	0	2185.89	0
CL3028.Contig1	Retinol saturase (all-trans-retinol 13,14-reductase	1101.5	2112.41	2013.56	1786.71	1836.4	4333.65	4967.78	5148.2	2188.97	0	0
CL6084.Contig1	ABC transporter, subfamily D	4330.41	2676.41	2565.34	0	0	0	0	0	0	2194.21	0
CL7909.Contig1	AAEL000054-PA	0	0	0	0	0	0	0	2421.63	2203.36	0	0
CL1580.Contig1	homologue of Sarcophaga 26,29kDa proteinas	0	1170.87	0	3789.04	3874.16	2412.31	2576.63	2646.58	0	2269.92	0
CL13875.Contig1	Parafibromin	0	0	672.068	0	0	1608.7	0	0	0	2294.83	0
CL7611.Contig1	Stress-activated protein kinase JNK	1321.57	1080.45	1160.48	2331.05	2450.25	0	0	0	2333.84	0	0
Unigene31872	Phosphatidylinositide phosphatase SAC1	1304.93	2592.33	2213.86	0	0	0	0	0	2337.84	0	0
CL17214.Contig1	YTH domain-containing protein 1	1247.78	1321.19	1072.79	0	0	0	0	0	0	2371.19	0
CL4510.Contig2	CG30069-PA	0	0	0	0	0	241.848	372.651	0	1050.69	461.223	895.439
Unigene11307	Titin	0	0	0	0	0	0	2755.8	2840.25	0	2444.67	0
Unigene11802	HRP130	1881.13	1844.91	2776.08	0	0	0	0	0	0	0	2457.44
CL2274.Contig3	myc box-dependent-interacting protein 1-like isoform 1	6410.17	4919.48	7090.23	0	0	0	0	0	2493.21	0	0
CL1350.Contig1	cysteinyl-tRNA synthetase, cytoplasmic-like	876.537	1095.64	1008.39	0	0	2188.44	4595.79	0	0	0	2493.6
CL14988.Contig1	dnaJ homolog subfamily A member 2-lik	1460.32	2663.9	2594.35	0	0	0	0	0	2501.3	0	0
CL3657.Contig1	COP9 signalosome complex subunit 3	0	2415.67	2242.62	0	0	0	0	0	0	2520.79	0
CL6287.Contig1	sorting nexin 2	2633.92	2652.03	4994.66	0	0	0	0	0	2545.34	0	0
CL7829.Contig1	similar to ATPase family AAA domain-containing protein	1599.38	0	1494.5	0	0	0	0	0	2561.54	0	0
Unigene23655	Spectrin beta chain, brain 4	0	0	0	0	0	0	0	0	2593.79	0	0
CL2823.Contig1	Atlastin-2	1331.17	0	0	0	0	0	0	0	2605.22	0	0
CL1960.Contig1	kinesin light chain 1	746.185	1422.65	2120.57	0	0	1491.41	3202.01	3326.51	1501.59	1127.48	0
CL616.Contig2	Neurexin-4	0	1313.85	0	0	0	0	0	0	0	2634.11	0
CL6100.Contig1	prostaglandin reductase	16330.9	12116.7	11998	0	0	24585.7	14836.1	23558.8	0	2665.6	0
CL9407.Contig1	probable pyruvate dehydrogenase E1 component subunit alpha, mitochondrial-like isoform 1	1410.23	5186.78	4966.1	0	0	10870.7	8621.25	5985.35	2681.9	0	0
Unigene27763	Suppressor/Enhancer of Lin-12 family member (sel-10)-like	3607.45	2689.25	2518.53	0	0	0	0	0	0	0	2718.86
CL3302.Contig1	signal recognition particle 72 kDa protein-like isoform 1	1375.02	0	2487.53	0	0	0	0	0	2749.8	0	0
Unigene31275	TBC1 domain family member 4-like isoform 1	0	2913.11	0	0	0	4854.24	0	0	0	2786.96	0
Unigene7228	microtubule-associated protein	0	0	0	0	0	0	0	0	0	2808.72	0
CL3571.Contig1	Ras-related protein Rab-11A	1759.21	1669.96	0	6026.06	9579.95	7554.45	3671.39	4039.72	0	2820.85	0
Unigene26157	RNA polymerase II largest subunit	0	2174.26	1390.69	0	0	0	1317.56	0	1271.76	0	1551.27
CL6152.Contig1	tyrosyl-tRNA synthetase	0	890.401	1184.36	2088.58	2136.71	0	0	0	0	0	2859.02
CL6554.Contig1	CG8326 CG8326-PA	0	1454.7	0	0	0	0	0	0	0	2892.34	0
CL617.Contig1	5'-3' exoribonuclease 2 homolog	0	0	0	0	0	0	0	0	2929.62	0	0
CL6738.Contig1	neprilysin-2	0	0	0	0	0	0	0	0	0	1388.74	1606.55
CL4994.Contig1	UBX domain-containing protein 1	0	0	0	0	0	0	0	0	0	0	2999.05
CL2349.Contig1	AGAP010217-PA	0	3970.46	1322.05	0	0	0	0	0	3043.61	0	0
CL7998.Contig1	LOW QUALITY PROTEIN: CLIP-associating protein 2	1851.28	0	1621.51	0	0	0	0	0	3093.03	0	0
Unigene11224	AMP-activated protein kinase, gamma regulatory subunit	2386.82	0	594.676	1299.35	1159.83	0	0	0	0	3093.75	0
CL1399.Contig1	pitchoune CG6375-PB	903.153	830.395	2461.9	0	0	0	0	0	0	3117.75	0
CL767.Contig1	poly(A)-specific ribonuclease (deadenylation nuclease)	0	3232.18	2970.28	0	0	0	0	0	0	3176.01	0
CL3758.Contig1	phenylalanine hydroxylase	1903.79	3538.44	1695.77	0	0	0	0	0	0	3176.49	0
CL3340.Contig1	chorion peroxidase	0	0	0	0	0	7117.21	7847.59	8166.48	1457.61	1908.53	1720.74
Unigene34369	poly(a)-binding protein fabm	0	0	0	0	0	0	0	0	0	3241.37	0
CL819.Contig1	CG34355 CG34355-PA	0	0	0	0	0	0	0	0	0	0	3248.49
CL16919.Contig1	kakapo	2942.93	2078.58	1986.09	0	0	0	0	0	3299.15	0	0
CL7089.Contig1	LOC100137679 protein	7332.87	6668.69	1583.64	0	0	0	0	0	0	3313.9	0
CL3943.Contig1	apoptosis-inducing factor 1, mitochondrial-like	0	2729.88	2607.44	7977.71	5572.2	6024.13	3270.36	7326.1	0	0	3332.66
CL693.Contig1	eukaryotic translation initiation factor 3 subunit 2 beta	6464.06	6957.71	5327.13	0	0	3184.29	3450.12	0	3345.42	0	0
CL7112.Contig1	histone acetyltransferase type B catalytic subuni	2226.02	2021.42	4007.49	0	0	0	0	0	1358.67	2000.72	0
CL4191.Contig1	dynein heavy chain	1841.64	1547.4	3096.12	0	0	0	0	0	3363.7	0	0
CL14658.Contig1	RNA-binding protein cabeza	0	3446.55	1804.41	0	3008.76	0	0	0	0	3398.03	0
Unigene5013	cytochrome P450	3014.7	3674.63	2727.28	1678.89	1802	0	0	0	0	0	3450.41
CL2225.Contig1	serine proteinase	0	0	0	0	0	0	0	0	0	0	3479.04
CL17576.Contig1	proteasome subunit alpha type-3	0	0	1233	24936.9	19272.9	11089.6	15208.7	8193.35	3490.1	0	0
CL9637.Contig1	Multidrug resistance-associated protein 1	8584.41	12787.8	9163.25	10260.8	10728.9	0	0	0	0	3497.28	0
Unigene6430	trichohyalin	0	0	999.544	0	0	0	0	0	0	0	3503.91
CL1975.Contig1	RNA polymerase II second largest subun	2072.38	1854.29	853.504	1727.78	0	0	0	0	0	0	3538.87
CL7722.Contig1	gluthathione S-transferase mu	1735.97	5058.1	4760.22	0	0	10530.8	11494.8	15222	0	0	0
CL2627.Contig1	eukaryotic translation initiation factor 2C, 2, isoform CRA_	4937.13	2598.24	3285.14	0	0	1802.38	0	0	0	3575.81	0
CL9265.Contig1	Proteasome subunit alpha type-1	1953.7	0	3264.42	17445.5	17560.4	12444.7	9185.67	24220.2	3576.52	0	0
CL6622.Contig1	dihydrolipoamide S-acetyltransferas	11025.5	3787.73	8886.47	0	0	0	3966.84	4078.82	3584.17	0	0
CL3569.Contig1	estrogen sulfotransferas	0	0	0	0	0	3584.93	3940.4	4058.44	3592.12	0	0
CL2682.Contig1	AGAP008755-PA	0	999.45	917.984	0	0	0	0	0	0	3598.27	0
CL1966.Contig1	projectin long variant	0	408.724	344.089	0	0	0	0	500.129	0	1640.03	2005.49
CL156.Contig5	UPF0326 protein FAM1	8508.16	8050.58	7553.95	0	0	0	0	0	0	0	3753.51
CL839.Contig4	extended synaptotagmin-like protein 2a	6470.76	5723.41	3613.18	0	0	4422.06	0	0	0	3783.52	0
CL189.Contig3	UNC45-like protein	10508.8	9343.25	10968.3	0	0	0	0	0	0	3793.82	0
CL1802.Contig1	UMP-CMP kinase	0	0	0	0	0	0	0	0	0	0	3803.86
CL6565.Contig1	Ankyrin-2	0	0	0	0	0	0	0	0	1705.64	2103.82	0
Unigene31133	DNA replication licensing factor MCM4	4209.46	0	1874.78	0	0	0	0	0	0	3819.53	0
CL1323.Contig1	Spermatogenesis-associated protein 13	0	0	0	0	0	0	0	0	0	0	3849.26
CL3320.Contig1	spermidine synthase	4156.2	0	0	3416.7	7235.89	0	0	0	3967.15	0	0
CL2207.Contig1	f-spondin	0	0	0	0	0	0	0	0	0	0	3976.11
CL8121.Contig1	cop9 complex subunit	3510.38	5530.29	4230.62	0	0	0	0	0	3984.25	0	0
Unigene31032	XPA-binding protein 2	3423.71	3570.27	3199.51	0	0	0	0	0	2797	1208.35	0
CL10004.Contig1	major ampullate spidroin 2	0	0	0	0	0	0	0	0	4023.31	0	0
CL5742.Contig1	major ampullate spidroin 2	0	760.188	1478.9	934.158	0	0	0	0	2913.56	1120.2	0
CL1467.Contig1	28S ribosomal protein	0	0	0	0	0	0	0	0	0	0	4036.67
CL6816.Contig1	Syntaxin-12	8115.45	6558.52	10676.6	0	0	0	0	0	4071.59	0	0
CL7761.Contig1	falafel CG9351-PA	896.103	1649.32	1622.73	0	0	0	0	0	0	0	4080.69
CL377.Contig3	cAMP-specific 3',5'-cyclic phosphodiesterase	0	0	0	0	0	0	0	0	1852.69	0	2241.09
CL9.Contig10	Cathepsin L	2560.56	4719.39	4466.24	21024	25622.3	0	0	0	4156.51	0	0
CL2294.Contig1	methionyl-tRNA synthetase, cytoplasmic-like	3560.81	4145.61	4517.78	0	0	2859.07	3067.49	3267.8	1435.67	2740.27	0
CL16046.Contig1	brix domain-containing protein 2	1391.12	1197.66	0	0	0	0	0	0	0	4183.09	0
CL375.Contig1	acetyl-CoA carboxylase 2	0	0	0	0	0	0	0	0	0	0	4217.47
CL1709.Contig1	AGAP001711-PA	2026.91	2046.23	3826.69	0	0	0	0	0	4278.97	0	0
CL698.Contig1	sepiapterin reductase	0	1807.74	1649.39	0	0	0	0	0	0	4289.94	0
CL1225.Contig1	tubulin-specific chaperone D	2540.21	1177.52	2198.77	0	0	0	0	0	0	0	4328.48
Unigene21010	Myosin-XV	2306.67	2673.03	2965.68	0	0	0	0	0	0	4332.33	0
Unigene22879	LOW QUALITY PROTEIN: serine/arginine repetitive matrix protein 3	0	0	0	0	0	0	0	0	4346.7	0	0
CL1833.Contig1	asrij CG13533-PA	6350.4	4023.85	1846.8	11050.1	7693.97	7385.62	8026.98	0	0	0	4413.11
Unigene28480	sphingomyelin phosphodiesterase, acid-like 3B, isoform CRA_b	0	1238.68	4290.28	0	8641.39	0	0	5474.66	0	0	4421.72
CL1688.Contig1	ras-like protein 2	2255.31	1992.4	1815.27	0	0	0	0	4586.77	0	0	4469.15
Unigene8257	CG32019-PA	0	0	0	0	0	0	0	0	0	0	4545.31
CL2914.Contig1	Nuclear cap-binding protein subunit 1	0	0	0	0	0	0	0	0	1976.75	0	2572.72
CL267.Contig1	SP1070 CG9138-P	8962.12	13169.6	7729.59	0	0	0	0	0	4599.48	0	0
CL1812.Contig1	SP1070 CG9138-PA	1430.41	0	0	2367.43	0	0	0	0	4652.61	0	0
CL5396.Contig1	serine (or cysteine) proteinase inhibitor, clade B, member 6a-like	0	0	0	0	0	0	0	0	0	0	4656.99
CL3314.Contig1	Catenin delta-2	1088.19	1034.35	962.245	0	0	0	0	0	2267.3	0	2436.75
CL1415.Contig2	golgi-associated microtubule-binding protein HOOK3	0	0	796.622	0	0	0	0	1409.21	0	1450.41	3356.47
CL4124.Contig1	cytochrome P450, family 3, subfamily A, polypeptide 4-like	1279.28	2395.6	3450.99	0	0	0	0	0	2436.91	2373.82	0
CL8500.Contig1	26S proteasome non-ATPase regulatory subunit 14-like	0	8772.47	4491.33	0	0	0	0	0	0	0	4814.73
CL15427.Contig1	spectrin beta chain	2583.07	1943.07	1859.62	0	0	0	0	0	2426.08	0	2538.22
CL9576.Contig1	otopetrin	0	0	0	0	0	0	0	0	0	0	4984.22
CL6685.Contig2	Dystroglycan	2976.29	2481.05	2701.47	0	0	0	0	0	0	4990.19	0
CL2731.Contig2	AGAP005894-PA	2794.3	2544.98	0	0	0	5857.85	9485.26	9830.26	0	4993.34	0
CL2933.Contig1	alkaline phosphatase, tissue-nonspecific isozyme-like	1354.47	2587.19	2457.86	4400.04	4414.94	2521.33	5771.06	2957.14	0	0	5055.23
CL9870.Contig1	BCS-5	0	0	0	0	0	0	0	0	0	2005.94	3076.01
CL15230.Contig1	Cytokine receptor	0	0	0	0	0	0	0	0	0	0	5085.9
CL2930.Contig1	poly [ADP-ribose] polymerase 2	1438.38	1252.07	1351.94	0	0	0	0	0	5097.85	0	0
Unigene27660	DNA replication licensing factor MCM2	4071.84	2472.53	1266.81	0	0	0	0	0	2582.08	2543.55	0
CL3272.Contig1	tryptophanyl-tRNA synthetase, cytoplasmic-like	4223	5076.79	3750.7	0	0	0	0	0	0	5137.39	0
CL16532.Contig1	UDP-glucose pyrophosphorylase	3517.7	2371.58	2338.87	0	0	0	0	0	1658.84	1666.71	1821.5
CL7775.Contig1	AGAP011803-P	4690.97	5842.56	3587.07	0	0	0	1932.94	0	1801.22	3392.75	0
CL15797.Contig1	YTH domain family, member	0	2476.92	2403.8	0	0	0	0	0	5200.92	0	0
Unigene24899	Uncharacterized protein LOC284	0	0	0	0	0	0	0	0	0	0	5217.12
CL979.Contig2	WD repeat domain phosphoinositide-interacting protein 2-like	0	0	0	0	0	0	0	0	5217.16	0	0
CL10755.Contig1	hemicentin-2	2149.38	6652.02	5772.04	0	0	10084.3	16323.2	5842.02	0	0	5238.97
CL6313.Contig2	Probable phospholipid-transporting ATPase ID	758.995	2533.16	3720.62	0	0	0	1894.7	0	0	5345.74	0
Unigene7773	WD repeat- and FYVE domain-containing protein 4	0	0	571.08	0	0	0	0	0	5381.68	0	0
CL417.Contig3	feminizer	5533.45	3243.79	3146.12	0	0	2785.77	0	0	3674.94	1719.12	0
CL327.Contig1	ATP-binding cassette sub-family F member 2	0	0	875.474	0	0	0	0	0	0	0	5395.19
CL15096.Contig1	phosphatidylinositol-binding clathrin assembly protei	1481.18	2848.17	2592.37	0	0	0	0	0	0	5398.79	0
CL7745.Contig1	MGC147117 protein	11767.6	8576.07	9929.55	4086.83	5079.7	15428.9	11328.2	5350.6	0	0	5402.59
Unigene22944	clip domain serine proteinase 1	0	0	0	0	0	0	0	0	0	5461.18	0
CL9827.Contig1	isocitrate dehydrogenase alpha subunit	8405.58	5240.7	7154.02	0	0	1441.37	0	2954.53	5523.04	0	0
CL284.Contig1	40S ribosomal protein S15a	11210.5	10098.1	14018.5	41627.3	48787.5	0	4157.09	0	5535.81	0	0
Unigene23133	G-protein-coupled receptor kinase	1425.73	0	851.421	0	0	0	0	0	0	2636.56	2912.81
Unigene26773	NAD-dependent deacetylase sirtuin-7	0	0	0	0	0	0	0	0	0	0	5566.88
CL338.Contig2	caspase-1	0	0	0	0	0	0	0	0	0	5658.35	0
CL4428.Contig1	dead eye	2728.33	4095.29	1330.73	0	0	0	0	0	2731.9	0	2971.41
CL2631.Contig1	Chain B, Crystal Structure Of Bovine Arp23 COMPLEX CO-Crystallized With Atp And Crosslinked With Glutaraldehy	1356.47	1335.14	1239.97	0	0	1956.8	2407.29	2525.92	0	0	5731.06
Unigene17896	glutamyl aminopeptidase	0	0	0	0	0	0	0	0	0	5740.16	0
Unigene34342	protein CDV3	0	0	0	0	0	0	0	0	0	5753.71	0
Unigene1240	Inactive ubiquitin carboxyl-terminal hydrolase 54	0	0	0	0	0	0	0	0	5780.16	0	0
CL136.Contig1	ribosomal protein L18A family member	6511.3	4498.06	5751.51	12440.7	10564.5	20092.3	18415.8	21678.5	0	0	0
CL8701.Contig1	soluble NSF attachment protein	7530.81	7966.61	3925.77	0	0	0	2790.73	0	5909.59	0	0
Unigene7722	trehalase	4982.18	0	0	11321.4	5877.3	3091.91	3523.56	0	5922.75	0	0
CL985.Contig2	DnaJ-like protein subfamily C member 3	2887.04	1406.94	3979.68	0	0	0	0	0	0	5939.24	0
CL1179.Contig2	twitchin	2589.43	2163.08	1284.37	432.492	941.438	1165.77	1191.57	1229.17	2760.82	1869.31	1315.28
CL3371.Contig1	baiser CG11785-PA protein	9520.37	11628.3	10596.8	4460.01	9185.57	0	0	0	5946.38	0	0
Unigene11538	cuticular protein analogous to peritrophins 3-A1	7343.97	9692.89	5768.41	0	0	0	0	0	0	5971.86	0
Unigene26028	THO complex subunit 7 homolog	1950.59	1954.58	1891.04	0	0	0	0	0	6009.74	0	0
CL6300.Contig1	widerborst CG5643-PC	5379.1	7768.98	6458.14	0	0	0	1971.79	1680.93	0	1825.15	4189.76
CL885.Contig1	MTA1-like CG2244-PB	1260.37	1210.35	1162.98	0	0	0	0	0	2436	3581.71	0
Unigene11152	MGC84630 protein, partia	8522.87	8117.02	7663.31	0	0	7057.13	7515.72	7859.19	0	6078.44	0
CL6757.Contig1	pre-mRNA-processing factor 40 homolog A	4170.58	3218.8	3923	0	0	2616.85	1410.43	1434.89	1544.66	2937.45	1597.36
CL907.Contig1	leucine-rich repeat-containing protein 59	0	0	0	0	0	0	0	0	3072.4	0	3046.67
CL15794.Contig1	LOW QUALITY PROTEIN: metaxin-1	0	2472.48	2220.75	0	0	4567.24	5417.24	4077.23	0	0	6153.14
CL872.Contig1	Proteasome subunit beta type-6 precursor	8596.81	5098.64	4897.11	41030.3	44450.8	17795.4	26453.3	20000.5	0	0	6183.72
CL3563.Contig1	dihydropyrimidine dehydrogenase	5976.37	5155.34	5709.01	0	0	2069.19	2207.42	2368.85	1927.9	1903.38	2356.07
Unigene12197	Serine hydroxymethyltransferase, mitochondria	3057.23	2350.74	6690.44	0	0	19524.2	14223	15023.2	0	0	0
CL180.Contig1	serine/threonine-protein kinase TAO1 isoform 1	2366.12	0	1082.83	0	0	1661.97	1828.29	0	2193.61	1963.22	2084.53
CL4597.Contig1	dnaJ homolog subfamily C member 13	0	0	0	0	0	0	0	0	0	6249.67	0
CL6080.Contig1	ubiquitin specific peptidase 1	0	2736.06	3531.3	896.006	0	0	0	0	4233.3	2036.39	0
Unigene34253	SAFB-like, transcription modulator, isoform CRA_c	5538.64	4853.67	6700	0	0	0	0	0	0	6289.86	0
CL16263.Contig1	Putative hydroxypyruvate isomerase	4389.31	2044.81	1921.57	19623.4	12355.5	4253.45	0	0	3248.43	3066.2	0
CL4895.Contig1	5-hydroxyisourate hydrolase	0	0	0	15803.1	7877.58	0	0	0	0	6370.42	0
CL429.Contig2	protein phosphatase 1	7976.58	4187.84	7054.01	24878.4	23108	17289.5	22356.2	24305.6	0	6408.79	0
Unigene30768	DNA damage-binding protein 1	1610.78	1490.62	1373.66	0	0	0	0	0	3342.84	3094.11	0
Unigene35548	AGAP002449-PA	9373.5	0	7453.49	7328.97	8233.08	0	0	10815.5	0	6490.93	0
CL2116.Contig2	importin-5	3136.13	4452.04	5431.63	0	1889.04	2577.97	1383.55	1471.02	1236.3	2414.3	2872.49
CL3004.Contig1	Cell division cycle and apoptosis regulator protein 1	645.554	0	0	0	0	0	0	0	2291.44	4307.37	0
Unigene11269	High mobility group protein DSP1	8471.84	7597.16	7769.57	0	0	2896.54	0	2513.59	0	6613.74	0
CL3357.Contig1	UPF0609 protein C4orf27	1642.94	0	0	0	0	0	0	0	3505.56	3157.91	0
Unigene10827	methylcrotonoyl-CoA carboxylase subunit alpha, mitochondrial-li	0	6260.65	6073.94	0	0	0	0	0	6760.55	0	0
CL3554.Contig1	Nuclear pore complex protein Nup98-Nup96	7590.87	5156.09	4860.14	0	0	0	0	0	0	6773.23	0
CL919.Contig3	Sf3b3 protein	3533.36	2319.22	1542.05	0	0	1687.09	1749.53	3733.74	3427.98	3363.71	0
CL344.Contig7	Titin	9216.02	6751.13	6822.27	8854.42	6107.04	17553.5	11057.4	9879.89	3292.53	0	3516.11
Unigene35084	viral A-type inclusion protein	0	0	0	2424.32	1761.66	2795.94	6105.92	0	6809.97	0	0
CL15149.Contig1	galectin 4-like protein transcript	15215.5	13208.2	9379.1	0	0	17127.4	18341.9	19606.9	6833.5	0	0
CL6454.Contig1	calnexin	8032.04	8555.56	8774.48	0	0	0	0	0	2444.95	1935.6	2459.92
CL8923.Contig1	prolyl 4-hydroxylase subunit alpha-2	1120.83	2183.14	2033.96	0	0	0	0	0	2351.23	4505.73	0
CL8131.Contig1	erlin-1	3633.03	4978.29	3107.48	2499.42	5407.95	6227.91	10228.7	10501.8	6878.91	0	0
CL1451.Contig1	LOW QUALITY PROTEIN: plasma membrane calcium-transporting ATPase 3	3396.71	4467.56	4857.46	1194.33	0	0	1517.45	0	2783.78	2609.78	1509.51
CL4268.Contig1	AGAP000331-PA	473.242	521.164	950.704	0	0	0	0	0	3046.59	2814.81	1043.14
CL568.Contig1	AGAP001884-PA	7241.61	10732.1	7849.14	0	0	8903.24	2429.51	4914.1	4666.74	2244.13	0
CL3092.Contig1	fmr	3568.83	3328.94	2509.91	0	0	1651.65	1775.89	1848.12	0	3167.19	3767.57
Unigene26287	arsenite-resistance protein 2	1857.09	1834.39	2512.34	0	0	0	0	0	1740.37	3425.43	1808.73
Unigene26200	Epidermal growth factor receptor kinase substrate 8	1279.39	0	0	0	0	0	0	0	4813.5	2194.89	0
Unigene26523	U2 small nuclear ribonucleoprotein A	1676.59	0	0	5151.05	0	0	0	0	0	0	7106.41
Unigene10409	LOW QUALITY PROTEIN: phospholipase D1	0	0	0	0	0	0	0	0	0	7115.83	0
CL5495.Contig1	nucleoporin 54	4963.73	5049.44	2980.01	0	0	0	0	0	0	3365.57	3756.19
CL231.Contig2	glycogen debranching enzyme	2597.5	2362.7	759.255	0	0	2433.59	0	2898.93	2349.77	2301.17	2474.96
CL8082.Contig1	phosphoglycerate dehydrogenase	0	0	0	0	0	0	0	0	7127.37	0	0
CL3672.Contig2	CG7830 CG7830-PA	0	0	0	0	0	0	0	0	0	0	7221.78
CL2525.Contig1	Protein SET	2172.73	4061.42	2143.97	0	0	0	0	0	0	7410.61	0
CL745.Contig1	Fasciclin-2	3911.73	5128.4	5209.5	0	0	19940.5	13259.6	17877.3	3799.42	3642.89	3567.07
CL3139.Contig1	Putative glutamate synthase	1898.26	1716.22	815.904	1720.73	3602.22	0	0	0	0	3295.89	4166.43
CL1129.Contig1	Echinoderm microtubule-associated protein	4448.77	3958.44	5638.99	0	0	13691	9829.84	10239.5	4128.95	0	3360.35
CL1107.Contig1	ferritin	9189.23	5404.67	5378.61	88756.3	105404	42776.1	40319.3	36122.3	0	0	7506.55
CL150.Contig1	MAGUK p55 subfamily member 6	0	0	0	0	0	0	0	0	0	3614.66	3908.58
CL3218.Contig1	lectin, mannose-binding	1297.32	2533.93	1175.18	0	0	4794.93	2276.58	8049.05	0	2069.1	5470.12
Unigene7097	Tripeptidyl-peptidase 2	8861.37	6185.05	7683.58	0	0	28215.8	30459.1	10249.4	4522.28	0	3070.89
CL117.Contig2	zonadhesin	1242.68	1130.42	1093.95	10252.1	11800.5	7398.32	5187.23	8210.47	1243.32	3486.57	2886.99
CL6685.Contig1	Dystroglycan	2714.33	2753.99	5161.07	0	0	2499.87	5475.85	2759.79	2636.58	5030.43	0
Unigene35203	Myosin heavy chain CG17927-PF isoform 3	0	0	0	0	0	2897.15	3405.88	3504.22	5836.22	0	1864.72
CL686.Contig2	splicing factor 3B subunit 1-like isoform 1	2502.47	3753.5	2028.12	0	586.987	1207.12	1297.74	1328.41	2786.64	2677.71	2259.48
CL7802.Contig1	alanyl-tRNA synthetase	4894.08	9259	8486.62	0	0	6025.06	2638.49	4064.79	2445.05	2439.22	2894.02
CL17000.Contig1	calcium/calmodulin-dependent protein kinase II	12047.6	8010.25	7898.93	8841.42	11668.1	0	0	0	5368.87	2449.44	0
CL7597.Contig2	Titin	1911.14	596.166	564.314	0	0	3593.32	3790.78	2587	1314.18	2474.63	4040.79
CL6452.Contig1	septin-1-like isoform 1	0	1859.05	1078.87	2020.55	0	0	0	0	3855.91	3975.57	0
Unigene1262	CD109 antigen	0	0	3594.33	0	0	0	0	0	0	7832.32	0
CL3907.Contig1	AGAP003809-PA	0	0	0	0	0	0	10565.1	0	0	7833.79	0
Unigene8109	Fibropellin-1	4059.32	3954.31	5684.05	0	0	0	0	0	2683.47	1845.21	3307.89
Unigene27456	signal recognition particle receptor alpha subunit (sr-alpha)	0	0	0	0	0	0	0	0	0	0	7843.72
CL6682.Contig1	alpha,alpha-trehalose-phosphate synthase	2668.11	3313.46	1219.62	0	0	0	0	0	1274.92	3779.55	2800.64
Unigene5702	RNA polymerase II largest subunit	0	0	0	0	0	0	0	0	0	2870.09	5058.85
Unigene2220	Protein flightless-1	0	0	0	0	0	0	0	0	7954.02	0	0
CL10354.Contig1	structural maintenance of chromosome protein 3	604.15	1183.62	1634.83	0	0	0	0	0	1716.25	2993.42	3270.23
CL16886.Contig1	fasciclin-1	4745.78	2661.51	2548.21	0	0	0	0	0	1866.09	1826.73	4366.34
CL16337.Contig1	Tumor protein D54	2096.98	10446.8	3822.99	0	0	0	0	0	4152.99	3923.85	0
CL4152.Contig1	isocitrate dehydrogenase	12029.5	13325.7	10556.1	3418.35	7540.69	0	0	0	4177.41	3919.55	0
CL6805.Contig1	aldo-keto reductase isoform 1	2689.27	1217.46	1157.38	4285.11	2284.58	5054.48	5562.79	2709.08	2625.12	2647.5	2840.79
CL966.Contig2	LIM domain and actin-binding protein 1	1865.31	0	548.271	0	0	0	0	0	4772.75	3385.36	0
CL11193.Contig1	cullin-1-like isoform 1	2108.15	1987.02	1434.77	0	0	1932.63	836.022	880.266	4181.96	2935.36	1063.07
CL267.Contig3	Fibropellin-1	2907.89	4035.34	3076.58	966.533	0	0	0	0	3453.51	2152.7	2578.12
CL3495.Contig1	CG17593 CG17593-PA	3610.53	6542.55	3368.6	0	0	0	0	0	8185.47	0	0
CL6332.Contig1	phospholipase D3	14782.9	14312.5	10935.2	29739.4	27347.2	4578.34	4913.57	16208.1	4345.39	3880.38	0
CL90.Contig7	CG30084 CG30084-PF	0	0	4162.22	0	0	8010.46	8785.03	9318.61	8299.16	0	0
Unigene509	cytoplasmic dynein 1 heavy chain 1 isoform 2	2180.29	2150.64	2203.37	0	0	0	0	0	0	4152.93	4165.77
CL9244.Contig1	oligopeptidase	3027.69	8688.82	6661.23	0	0	0	0	0	2755.44	2618	3110.41
CL2486.Contig1	Contactin	3253.23	4488.16	4390.76	0	0	9898.04	10738.4	11356.8	2895.59	5603.07	0
CL3032.Contig1	farnesyltransferase/geranylgeranyltransferase type I alpha subunit	0	0	0	0	2492.06	0	3308.63	3938.27	0	2984.96	5533.6
CL662.Contig2	probable histone-binding protein Caf1 isoform 2	4685.34	6870.3	6681.89	0	0	14818.4	15963.8	10831.4	0	8580.35	0
CL4490.Contig2	arginine N-methyltransferase 1	9412.36	7229.59	4058.46	0	0	0	0	0	2908.15	5706.4	0
Unigene30564	Dystrophin	0	0	0	0	0	0	0	0	2831.93	2733.62	3066.1
Unigene22897	dynamin related protein 1 isoform 1	4720.71	4015.25	3801.95	0	0	8268.53	9018.44	19213.9	0	8684.33	0
CL6105.Contig1	beta-galactosidase	6568.89	9866.98	9034.72	37964.3	39860.8	9469.86	10428.3	11116.5	2666.43	2750.95	3296.34
CL10616.Contig1	Adapter molecule Crk	5228.43	0	0	0	0	0	0	0	0	4048.44	4678.55
CL15355.Contig1	Coatomer subunit delta	7207.15	7389.29	7058.25	0	0	0	0	0	0	8759.57	0
Unigene3365	X-prolyl aminopeptidase (aminopeptidase P) 1, soluble	0	0	0	17591.5	0	20033.9	31643.8	0	8762.63	0	0
Unigene293	BMKETTIN	2120.31	0	1861.55	0	0	4628.93	5146.98	4919.78	4621.54	4187.2	0
Unigene7968	translational activator GCN1	4011.36	4165.87	3999.3	0	0	0	0	0	4546.63	4281.25	0
CL6421.Contig1	Exportin-1	582.055	541.114	1024.27	2723.31	3840.47	0	2402.75	2457.02	3334.72	4231.13	1266.12
CL12679.Contig1	Protein transport protein Sec23A	1156.98	1065.57	1014.8	0	0	6719.57	4738.87	5016.99	4393.02	2018.38	2422.28
CL7699.Contig1	protein kinase shaggy-like isoform 2	6616.81	7346.81	9158.51	2413.69	2519.7	0	0	0	2757.09	0	6093.02
CL4530.Contig1	threonyl-tRNA synthetase, cytoplasmic-like	4701.07	7111.95	4027.2	0	0	0	0	0	3024.94	2716.66	3138.39
CL3129.Contig1	Mitochondrial 2-oxoglutarate/malate carrier protein	10448.6	9688.86	11051.3	7830.03	8364.23	5898.11	6382.69	6489.73	2986.79	2859.98	3043.36
Unigene7711	Fibropellin-1	14718.5	12691.8	16334.8	0	0	0	0	0	8965.24	0	0
CL5556.Contig1	Chromosome 14 open reading frame 149	0	0	0	10205.9	7360.76	30825.1	29289	29143.1	0	0	0
CL6463.Contig1	Serpin B4	0	0	0	24756.8	25445.3	4685.8	0	5386.73	9026.38	0	0
CL8517.Contig1	armadillo protein	4465.81	4175.7	4634.73	0	0	1815.64	0	0	1853.41	3388.86	3797.56
CL851.Contig1	Hepatoma-derived growth factor	4003.59	3728.84	2343.05	0	0	1328.54	1396.34	1439.36	2962.63	2926.46	3161.01
CL7269.Contig1	vinculin	6541.76	8639.13	8049.88	7398.57	7511.24	4235.13	4360.99	4957.94	4374.04	0	4679.79
CL1031.Contig1	116 kda U5 small nuclear ribonucleoprotein component	4161.6	3673.03	3985.69	0	0	0	0	0	0	0	9099.38
CL2994.Contig1	thioredoxin-related transmembrane protein 1	6857.54	4241.38	6280.9	0	0	0	0	0	4670.19	4500.57	0
CL4488.Contig1	c11.1	4592.47	8808.32	4193.36	0	0	0	0	0	4811.68	4396.05	0
Unigene5197	protein peanut	0	0	0	0	0	0	0	0	9215.18	0	0
CL3390.Contig1	small nuclear ribonucleoprotein Sm D1	2713.51	4457.35	2789.22	0	0	3448.63	0	0	4516.48	4705.25	0
CL606.Contig2	heavy neurofilament protein	880.841	0	0	0	0	0	0	0	2427.18	3728.56	3081.5
CL592.Contig1	cytochrome P450 reductase	3843.3	3607.71	2108.03	0	0	0	0	1617.43	4418.76	0	4840.65
CL10897.Contig1	Eukaryotic translation initiation factor 3 subunit D	7414.53	9295.05	7331.24	0	0	1061.68	0	0	2911.21	1461.65	4886.76
CL1302.Contig1	aspartyl/asparaginyl beta-hydroxylase	1592.85	4528.75	4683.25	0	0	5818.61	6040.12	0	0	2413.26	6849.28
Unigene31321	GRIP and coiled-coil domain-containing protein 1	0	0	0	0	0	0	0	0	0	9269.18	0
CL8200.Contig1	cytoskeleton-associated protein 5	6083.23	7142.07	6832.04	0	0	6063.84	3145.67	6798.03	3109.07	2942.62	3262.8
CL6769.Contig1	Constitutive coactivator of PPAR-gamma-like protein 2	5223.21	6063.88	3946.84	0	0	0	0	0	1668.37	0	7654.39
Unigene30425	LOW QUALITY PROTEIN: probable methyltransferase bin3	0	0	0	0	0	3520.73	3851.26	3129.3	4228.29	0	5095.88
CL3911.Contig1	long-chain-fatty-acid-CoA ligase	0	1064.67	986.804	0	0	0	0	0	4376.72	0	5017.51
CL959.Contig3	cystathionine-beta-synthase	0	1919.75	3772.55	0	0	9200.34	9813.25	10729.2	0	4194.85	5211.56
CL3322.Contig1	chromatin assembly factor 1 subunit	2355.05	2089.04	1973.35	0	0	0	0	0	9415.81	0	0
CL1336.Contig1	CG2145 CG2145-PA	0	0	0	0	0	2036.47	2054.94	0	3162.16	3010.25	3252.94
CL15766.Contig1	S10e ribosomal protein	15455.7	9239.21	13135.4	8411.05	8138.01	3806.64	3543.5	0	0	4669.44	4766.36
Unigene31646	cadherin	3629.47	4044.64	0	0	0	0	0	0	0	9441.88	0
Unigene35899	60S ribosomal protein L15	0	0	0	5358.69	5363.35	7904.9	8636.89	8968.7	6248.55	0	3258.35
Unigene29072	c3 and PZP-like alpha-2-macroglobulin domain-containing protein 8-like isoform 2	4659.51	4069.03	1292.64	0	0	9084.06	0	0	4577.83	0	5002.14
CL6151.Contig1	LOW QUALITY PROTEIN: glutamate carboxypeptidase 2	2676.52	4724.79	6478.2	9120.61	4896.13	10144.5	11172.1	5469.17	0	4331.14	5255.53
Unigene27365	protein kinase C and casein kinase substrate in neurons protein 2-like isoform 1	1060.99	964.614	1948.64	0	0	0	0	0	3857.53	1793.23	3971.62
Unigene23711	ATPase family AAA domain-containing protein 3	8836.01	9718.59	10749	0	0	0	0	0	3421.01	2880.38	3383.48
Unigene16720	ASCC3L1 protein	10530.7	9396.26	7343.6	0	0	0	0	0	0	9710.26	0
CL584.Contig2	proteasome 26S non-ATPase subunit 12	0	0	4425.09	0	0	0	0	0	9726.33	0	0
CL6003.Contig1	Bystin	2722.87	5243.31	846.039	0	0	4832.39	5134.53	5250.03	2264.7	2373.4	5101.01
CL13870.Contig1	Sorbitol dehydrogenase	3744.97	0	0	0	0	8755.47	9217.04	9534.77	0	0	9745.08
CL9521.Contig1	calcium-binding mitochondrial carrier protein Aralar1-like isoform 2	4868.65	5987.36	5615.97	5343.7	5637.58	0	0	0	3202.76	3029.07	3567.61
CL1472.Contig1	Cyclin-dependent kinase	0	0	0	0	0	2452.97	0	0	3597.83	2856.6	3351.02
CL2965.Contig2	calponin	7340.1	7106.94	4608.01	0	0	0	0	0	9807.13	0	0
CL6153.Contig1	lambda-crystallin homolog	4586.02	4496.07	6235.21	0	0	0	0	0	4448.43	0	5391.61
CL8852.Contig1	Serine/threonine-protein phosphatase 5	2295.25	3210.69	0	0	0	0	0	0	2964.34	2116.69	4931.22
Unigene7970	Spectrin beta chain, brain 4	4807.9	4790.66	4516.81	0	0	0	0	0	0	4711.13	5337.83
CL4667.Contig1	Splicing factor 1	1069.75	1071.12	2236.27	3072.33	0	0	0	0	3996.78	1936.45	4242.15
CL485.Contig3	collagen alpha 2(IV) chain precursor	6519.25	2461.11	2294.6	30299.4	30999.4	8325.54	9175.92	3086.61	2623.83	4841.18	2719.84
CL3053.Contig1	LOW QUALITY PROTEIN: twitchin	3355.06	4262.66	6125.62	3744.87	3909.93	8594.36	4650.78	9462.78	2111.17	6237.51	1906.41
CL2334.Contig1	vacuolar protein sorting-associated protein 26	4015.57	3782.01	3626.61	0	0	2305.31	0	0	2392	5065.15	2868.04
Unigene20686	dynein heavy chain, cytoplasmic, partial	9291.77	2109.89	6092.92	0	0	0	0	0	0	0	10375.1
Unigene13974	twitchin	6770.69	6313.43	7323.54	7102.58	7183.09	11253.9	12219.6	12913.8	5423.45	5071.07	0
CL4060.Contig1	Probable G-protein coupled receptor 158	4621.93	5990.75	6028.24	0	0	11962.7	10809.5	11403.8	5211.14	3384.12	1920.45
CL10116.Contig1	F-actin-capping protein subunit beta	0	0	0	0	0	0	0	0	0	4097.34	6430.3
Unigene4977	Serpin B4	0	3349.41	3168.39	10741.3	8596.66	10300.7	7294.38	0	3313.8	0	7219.77
CL3909.Contig1	scavenger receptor class B member 1 isoform	4376.45	3980.21	3787.65	0	0	2963.83	3183.92	6603.32	5454.21	2012.84	3093.31
CL9076.Contig1	Rab-protein 5	0	2186.11	4119.22	4112.8	4209.67	0	0	0	10581.7	0	0
CL727.Contig1	isoprenyl diphosphate synthase	2533.33	3417.22	2223.04	0	0	0	0	0	0	2137.43	8466.67
CL1841.Contig1	catalase	8418.91	12230.8	9949.65	0	0	26512.1	24666.5	30249	4126.96	5805.61	6505.89
CL4377.Contig2	delta-1-pyrroline-5-carboxylate synthase	6850.77	4980.02	5091.85	2245.56	4713.28	7670.28	2831.54	5982.88	0	5045.83	5679.61
Unigene9765	Putative glutamate synthase	0	0	2544.83	0	0	0	0	0	2673.4	5138.99	2946.9
Unigene2605	DNA helicase RecQ5	0	2561.18	0	0	0	0	0	0	0	5248.9	5594.67
CL10304.Contig1	ruvB	6379.01	8110.26	14048.7	0	0	0	0	0	3218.03	0	7654.02
Unigene7934	fibrocystin I	6034.65	0	0	11150.8	0	0	13832.2	0	10944.8	0	0
Unigene31169	twitchin	0	0	3946.72	16322.1	15901.1	0	0	0	0	4617.51	6336.76
Unigene27351	STE20-like kinase	0	0	0	0	0	0	0	0	3720.87	7242.31	0
CL9460.Contig1	serine/threonine-protein phosphatase 2B catalytic subunit 3	4710.71	3300.34	6515.95	3713.28	1952.78	4342.73	4540.66	4786.41	4573.05	6415.01	0
Unigene1210	bicaudal D	2931.91	2817.74	2465.69	0	0	0	0	0	5657.01	5344.78	0
CL6723.Contig1	Eukaryotic translation initiation factor 4 gamma 2	1374.39	4057.85	3815.49	0	0	15993	8656.29	0	5701.54	5339.59	0
CL1929.Contig1	Nodal modulator 2	2541.65	3696.09	2254.37	0	0	0	0	0	2513.48	2650.59	5947.21
CL7081.Contig1	UDP-glucose glycoprotein:glucosyltransferase	5580.95	4861.4	2255.97	0	0	0	0	0	0	0	11145.4
Unigene5143	proteasome activator complex subunit 3	2025.88	7652.11	3834.9	0	0	0	0	0	7736.42	3453.2	0
Unigene25836	LOW QUALITY PROTEIN: basement membrane-specific heparan sulfate proteoglycan core protein	0	4541.34	4251.29	0	0	0	0	0	0	11283.2	0
Unigene1154	CG32019-PA	0	0	4987.51	0	0	10193.7	5705.39	5722.25	11292.1	0	0
CL193.Contig1	stathmin	0	0	1269.81	1542.92	3536.65	4349.92	4784.63	7394.59	0	2717.2	8598.07
CL1705.Contig1	serine-threonine kinase receptor-associated protein	12653.5	13137.3	12515.6	0	0	29931.2	23176.3	30029.9	3611.77	3339.75	4426.25
Unigene8185	HEAT repeat containing 1	1759.17	0	0	0	0	0	0	0	11384.1	0	0
CL6126.Contig1	protein O-mannosyl-transferase 2	1482.23	1332.09	964.712	0	0	0	0	0	2783.58	2498.87	6121.26
CL62.Contig1	intracellular fatty acid-binding protein	12085.2	11157.3	7421.79	5407.07	5707.38	37870.9	36904	28589.5	0	0	0
CL15166.Contig1	mitochondrial dicarboxylate carrier	7828.52	5289.25	6601.89	3448.92	3619.27	7751.53	0	0	3649.87	3554.11	4247.42
CL9324.Contig1	Wiskott-Aldrich syndrome protein family member 3	0	0	0	0	0	0	0	0	0	11475	0
CL1269.Contig1	cytochrome P450, family 20, subfamily A, polypeptide 1	0	0	0	2894.98	2900.07	0	0	0	3768.48	3520.2	4276.01
Unigene26428	Plasma membrane calcium-transporting ATPase 3	4076.54	1802.57	1876.04	0	0	0	0	0	3855.02	3642.53	4068.09
CL1882.Contig1	LOC561562	0	0	0	0	0	0	0	0	3882.68	3654.6	4040.17
CL6257.Contig1	projectin	4287.78	3969.32	2768.95	10269.8	7136.25	9629.99	8175.54	6281.73	0	7402.88	4219.04
Unigene13546	aldehyde oxidase	15624.3	15799.2	13041.7	72382.2	71177.2	6061.93	5884.38	6995.47	5830.02	5809.55	0
CL6545.Contig1	ankyrin 2,3/unc44	4483.67	3826.6	3965.87	0	0	3274.59	2879.36	1499.56	4223.51	4590.66	2861.5
CL6248.Contig1	transmembrane protein 2	0	0	0	1987.93	2112.47	9384.73	13041.4	7798.07	0	4332.45	7395.98
CL15041.Contig1	hepatocyte growth factor-regulated tyrosine kinase substrate	1910.83	1817.56	1717.4	2621.82	0	0	3476.55	0	0	3638.92	8096.47
CL17972.Contig1	eukaryotic translation initiation factor 3 subunit G	1540.3	0	0	0	0	0	0	0	6116.94	5620.36	0
CL3905.Contig2	ras suppressor protein 1	0	0	0	0	0	0	0	0	0	3570.88	8374.5
CL388.Contig1	stromal antigen-like protein, copy A	3505.11	3311.86	4099.64	0	0	1538.85	1673.9	1735.46	3336.49	4937.46	3686.6
CL11101.Contig1	Nedd4 CG7555-PC	4768.18	4246.17	0	0	0	0	0	0	3735.44	3830.94	4411.01
CL3803.Contig1	Acetyl-CoA acetyltransferase, mitochondrial	10742	11584.6	10533.9	0	0	17224.5	18123.5	23596.9	3410.67	6212.97	8633.92
CL6243.Contig1	advillin	12692.7	11335.4	12778.5	6213.83	6475.96	1452.45	3193.25	1628.7	4583.33	2874.49	4590.33
CL4302.Contig1	202 909 Titin [Harpegnathos saltator]	0	0	0	0	0	0	0	0	0	7787.29	4279.01
Unigene11814	GST-N-Metaxin-like protein	8921.12	5671.65	5310.65	60532.4	66371.6	8866.93	6413.31	6252.56	2959.57	3018.54	6153.86
CL14763.Contig1	thimet oligopeptidase 1	6353.4	6000.4	2715.3	0	0	12122.3	12955.3	6772.44	6244.82	5932.88	0
CL10207.Contig1	GA10732-PA	0	1729.98	0	0	0	0	0	0	8035.1	0	4156.59
Unigene10028	CCR4-NOT transcription complex subunit 1	0	3058.35	0	4182.23	4706.76	0	0	0	5485.52	0	6721.25
CL4929.Contig1	Alcohol dehydrogenase [NADP+]	7663.73	8760.62	9924.53	7384.89	7467.13	0	0	0	0	9158.91	3095.01
CL10570.Contig1	eukaryotic translation initiation factor 3 subunit B-like isoform 1	4252.51	2334.61	3652.61	1012.46	0	0	0	0	4634.24	2902.7	4761.52
CL4746.Contig1	twitchin	4318.4	10746	10163.8	3780.28	3757.11	13652.9	13912.4	14213.4	4049.63	3812.54	4438.74
CL6831.Contig1	glutathione S-transferase O1	20227.9	19125.5	15718.3	28113.2	21973.5	21076.1	12945.8	3670.98	0	3802.64	8605.61
Unigene28507	protein transport protein Sec24C	13246.8	11681.6	11869.6	0	0	11878.3	13608.7	0	12410.1	0	0
Unigene7012	glycine decarboxylase p protein	0	0	5065.98	0	0	21825.6	11170.5	22417.2	12514.8	0	0
CL1070.Contig2	hsp90 co-chaperone Cdc37	3424.86	4258.35	5179.54	0	0	5517.88	6031.55	6087.23	4311.95	6158.38	2237.65
Unigene1630	CG32019-PA	0	0	0	0	0	3605.19	0	0	8431.23	0	4358.65
Unigene25267	LOW QUALITY PROTEIN: scm-like with four MBT domains protein 2	0	0	0	0	0	0	0	0	0	3869.45	8962.94
CL3601.Contig1	ATP-dependent RNA helicase WM6	25052.6	20958	20060.7	9633.46	14115.1	0	4011.81	0	4437.36	8433.68	0
CL16878.Contig1	metalloprotease	1498.94	1460.86	1372.27	0	0	3165.78	3202.18	3617.37	0	6315.93	6587.3
CL2436.Contig1	dynamin-like isoform 2	5493.34	6123.65	5869.62	0	0	1099.42	2360.91	3679.9	3606.62	4518.78	4860.84
CL7147.Contig1	vesicle-fusing ATPase 1	4354.89	4983.62	4759.48	0	0	6030.2	6386.78	4487.13	6360.23	2055.49	4589.65
Unigene28279	BMKETTIN	14222.2	11735.4	11208.9	0	0	0	0	0	13137.6	0	0
CL2062.Contig1	SEC13 protein	4819.6	4290.1	3894.16	0	0	0	0	0	13179.2	0	0
CL1933.Contig1	AHNAK nucleoprotein isoform 1	1515.53	1326.88	1399.22	0	0	0	0	0	3627.48	4955.35	4601.41
Unigene11350	Structural maintenance of chromosomes protein 1A	0	0	3060.12	0	0	0	0	0	6404.43	3213.45	3623.12
Unigene2291	protein Red	2335.47	2416.12	2338.07	0	0	0	0	0	4438.01	4338.81	4540.71
CL1305.Contig1	Lethal(2) giant larvae protein-like protein	2974.64	1475.37	1368.29	2601.72	2740.25	2691.49	0	0	3107.51	3103.02	7116.39
CL7360.Contig1	nidogen-2	10559.2	14261	18698.8	0	0	0	0	0	0	0	13335.6
CL324.Contig3	AGAP004159-PA	7875.98	9867.62	9156.87	19059.4	20306.3	17949.7	21461.1	22534.5	5818.28	3349.98	4290.27
Unigene23224	glycogen synthase	3893.06	3614.34	5187.06	1537.38	0	5305.11	7813.75	5924.16	3690.84	1818.84	8030.11
Unigene28312	CG34355 CG34355-PA	10328	12945.4	8988.06	6410.31	13492.7	0	0	7228.26	7200.24	6410.96	0
Unigene27665	AP-2 complex subunit alpha	5696.21	7523.66	8374.84	1242.66	2583.58	7596.9	6292.48	5060.86	4676.72	5890.41	3190.3
Unigene28593	DNA damage-binding protein 1	0	0	0	0	0	0	0	0	0	6437.36	7388.51
Unigene2476	Collagen alpha-1(IX) chain	3606	0	0	0	0	0	0	0	6700.5	7125.47	0
Unigene16415	EMI domain containing 2, isoform CRA_a	0	6563.42	6104.9	0	0	0	0	0	0	0	13834
CL1177.Contig4	cAMP-dependent protein kinase catalytic subunit	5206.13	1111.95	3388.91	0	0	2151.91	4490.4	7342.28	4651.06	4319.75	4901.2
CL2574.Contig1	protein O-mannosyltransferase 1	1874.48	1787.95	3268.87	0	0	8291.19	4413.42	9742.8	3522.95	6615.28	3745.04
CL1939.Contig1	malate synthase, glyoxysomal	0	0	0	0	0	11285	18189.2	13125.3	5447.19	5247.78	3306.64
CL482.Contig1	chitinase	0	0	0	21155.7	17976.2	5250	4222.33	2819.34	4681.63	5692.61	3662.56
CL16294.Contig1	AGAP007532-PA isoform 2	2167.72	4091.42	1789.83	0	0	4014.76	4263.6	4610.39	4360.89	0	9695.03
CL608.Contig2	trans-sialidase	3481.89	1008.41	2145.05	0	0	0	0	0	5159.06	4534.02	4410.96
CL6577.Contig1	kinesin heavy chain	3915.59	5083.45	4985.7	0	0	2077.22	0	0	5537.76	4009.01	4592.41
CL2662.Contig1	ubiquinone biosynthesis protein COQ9, mitochondrial-like	5040.15	4994.69	7231.45	0	0	0	0	0	4473.31	9680.28	0
Unigene2123	LOW QUALITY PROTEIN: twitchin	0	3656.03	4103.72	0	0	0	0	0	0	7044.33	7458.74
CL16599.Contig1	cytochrome b5 reductase 3	15698.3	10300	12169.2	3040.36	0	13257.6	14282.8	10741	3689.35	6912.25	4092.75
CL2346.Contig2	N-myristoyltransferase 2	5958.03	3495.88	3414.92	0	0	3444.3	3689.7	0	4006.8	3581.37	7158.59
CL5668.Contig1	CG7280 CG7280-PA	1117.77	2411	1338.25	0	0	22811.9	15807.1	13400.8	9618.24	2384.36	2832.84
CL670.Contig1	proliferating cell nuclear antigen	11053	10525.3	6113.33	0	0	6088.6	0	0	0	7049.25	7809.84
CL480.Contig1	CAG-isl 7	7579.02	7552.43	9759.82	21993.7	25836.2	8888.74	12726.9	10186.3	11218.7	0	3759.98
Unigene10530	NAAG-peptidase II	11058.4	10980.9	10141.4	14655	7595.03	7713.21	9143.15	9742.32	0	15030	0
CL1753.Contig1	CDP-diacylglycerol--inositol 3-phosphatidyltransferase	0	0	0	0	0	0	0	0	0	0	15045.2
Unigene2963	copine-8	8457.31	8211.26	7800.58	0	0	0	0	0	7891.47	7246.53	0
CL1726.Contig2	aldehyde dehydrogenase 5A1	0	0	0	0	0	15184.5	16112	17649.5	0	15224.6	0
Unigene11615	testis expressed 264	5765.85	5270.43	4923.4	31901.2	27587.3	0	0	0	0	10953.2	4277.6
Unigene5492	chitinase 6	6339.33	3847.37	5179.74	6408.08	6708.95	0	0	0	7593.41	0	7829.8
Unigene28775	Acetyl-coenzyme A synthetase	0	0	0	0	0	0	0	0	15431.9	0	0
CL1268.Contig2	signal recognition particle receptor subunit alpha homolog isoform	1119.55	2045.91	1941.65	0	0	0	0	0	4454.65	4309.01	6730.49
CL2524.Contig2	Zinc finger RNA-binding protein	5167.1	4224.79	5401.37	0	0	0	0	0	5593.42	4038.11	6015.54
CL6537.Contig1	nicalin-1	0	11059.2	7185.16	0	0	0	0	0	0	15665	0
CL2032.Contig1	Na+/K+/2Cl- cotransporter	17832.9	21133.4	14087.6	0	0	11231.9	0	0	5242.32	4826.9	5610.12
CL8128.Contig1	thymosin beta	0	0	0	0	0	0	0	0	8228.57	3685.62	3778.12
Unigene9263	acetyl-CoA carboxylase-like isoform 2	7626.17	7080.66	7124.95	0	0	0	12407	13887.1	0	0	15787.7
CL9812.Contig1	coproporphyrinogen-III oxidase	5652.03	3864.21	3682.48	17732.6	15816.3	1864.27	2185.18	2242.44	4954.74	5000.86	5869.52
CL42.Contig1	cellular retinoic acid/retinol binding protein	5701.72	8084.92	5007.57	27741.9	23649.8	4975.45	0	0	0	10142.9	5687.87
CL1201.Contig1	Sorbitol dehydrogenase	4496.18	2934.62	3916.04	0	0	0	0	0	0	5966.62	9885.12
CL6595.Contig1	settlement inducing protein complex	0	0	0	854.696	893.885	0	0	0	4172.15	4934.11	6770.18
Unigene9017	polyprotein	0	0	0	0	0	11709.5	0	14327.7	0	0	15947.8
CL8927.Contig1	Importin-7	7531.28	6284.44	5767.32	3067.11	3221.86	6035.78	8725.51	9145.74	4013.84	5684.51	6436.76
CL1369.Contig1	ribosome binding protein 1 homolog 180kDa	5719.84	4933.48	4629.79	0	0	1211	1153.12	0	5507.02	3922.98	6763.09
Unigene26106	CD109 antigen	0	0	0	0	0	2224.61	2338.11	1848.91	4569.22	6592.7	5052.33
Unigene23156	mannose-binding protein	0	0	0	0	0	0	0	0	5378.31	5211.08	5679.13
CL14113.Contig1	cyclin-dependent kinase 5	3175.81	3081.72	3080	0	0	0	0	0	3282.89	6274.62	6718.89
CL2075.Contig1	AGAP002449-PA	5606.62	4376.32	3974.29	4163.05	2209.71	5159.55	8281.47	5595.45	4652.21	6782.99	4940.73
CL8854.Contig1	GH23578	12878.9	10777.5	10079.9	0	0	0	3081.16	0	4362	5752.41	6294.03
Unigene11221	protein extra bases	4264.71	9036.89	7361.4	0	3001.08	7573.52	3962.21	6201.54	6140.01	3993.88	6320.83
CL3221.Contig1	v-type proton ATPase subunit G	3226.61	5986.97	5872.47	0	0	0	0	0	5661.13	5554.53	5352.18
CL6413.Contig1	Zinc finger protein on ecdysone puffs	5333.98	5035.09	2972.18	0	1490.6	1777.53	1934.71	1980.14	4070.05	4030.9	8538.22
CL208.Contig2	Protein transport protein Sec24C	3458.18	3232.63	4505.73	0	0	6536.39	6958.02	7490.1	6839.44	9902.12	0
CL6365.Contig1	Mitogen-activated protein kinase 14B	3892.9	1834.87	1717.4	0	0	0	0	0	3969.14	3857.46	8950.35
CL1678.Contig1	oligosaccharyl transferase	5097.94	6152.04	4899.09	0	0	0	0	4724.22	11594.6	5214.74	0
Unigene4943	cystathionine-beta-synthase	0	0	0	0	0	0	0	0	5175.24	5475.8	6241.97
CL7307.Contig1	phosphoglucomutase	4014.43	3675.55	4234.83	5597.61	7998.42	0	0	0	4014.05	5994.81	6966.49
Unigene26426	Titin	4299	3822.96	0	8273.62	16402.7	8634.26	0	0	8984.91	8020.05	0
Unigene25923	heterogeneous nuclear ribonucleoprotein L	8184.09	7840.16	5103.63	4112.02	4425.24	0	0	0	5876.45	5281.65	5853.15
CL14512.Contig1	leucine aminopeptidase	16469.3	15222.5	18389	36768.4	32447	27423.5	26253.6	30951.6	5765.37	8045.43	3236.83
CL3518.Contig1	Calponin-3	1890.48	4484.03	4232.78	0	0	0	0	0	2932.1	8873.19	5299.57
CL15213.Contig1	excitatory amino acid transporter 1	0	6404.52	1781.92	3435.15	3880.96	0	0	0	0	8198.43	9040.27
CL4798.Contig1	rasputin CG9412-PB	0	0	0	0	0	0	0	0	0	17238.8	0
Unigene7059	uncharacterized protein K02A2.6	2478.48	2568.64	2526.62	0	0	3064.03	4512.99	0	5505.66	5873.43	5874.65
Unigene27675	SWI/SNF complex subunit SMARCC2	6819.53	4849.64	4793.26	0	0	0	0	0	3612.09	6373.44	7383
Unigene12645	target of rapamycin	0	5053.56	5201.66	7170.18	0	0	11921.3	0	0	0	17441.8
CL4161.Contig1	C-type lectin 4	0	0	0	0	0	9858.36	11711.7	17669.6	0	7995.04	9460.6
CL6586.Contig1	gamma-glutamyl hydrolase A	0	1916.76	0	19410.5	15660.6	20474.3	14069.7	22945.6	11685.1	0	5816.91
CL5017.Contig2	VASA RNA helicase	13176.9	13643.6	11074.9	0	0	0	0	0	6253.02	5201.7	6082.13
CL14277.Contig1	apolipoprotein O	12192.8	11291.5	13817.3	0	0	10654.9	11836.7	12358.2	5856.9	11749.9	0
CL84.Contig4	Aminopeptidase N	893.562	830.392	776.355	10424.6	11325.5	3815.9	2129.6	2212.15	5272.85	4815.55	7538
Unigene1828	mitochondrial-processing peptidase subunit alpha	19208.6	8615.74	16035.3	0	0	5160.1	6585.37	0	0	11559.6	6159.07
CL1805.Contig2	60S ribosomal protein L11	4516.53	6768.43	4393.66	10594	14431.8	7830.72	8554.91	8653.19	9115.11	8652.29	0
Unigene30106	protease m1 zinc metalloprotease	2202.57	3696.94	3616.69	22306.3	32268.6	8850	9370.27	0	0	8051.56	9729.49
CL7617.Contig1	sodium-driven chloride bicarbonate exchanger-like isoform 3	0	0	0	0	0	0	0	0	6371.28	4794.37	6746.35
CL10923.Contig1	eukaryotic translation initiation factor 3 subunit 6 interacting protein	5464.21	6109.95	6550	0	0	2068.11	1387.1	4525.26	4369.6	6278.17	7285.02
Unigene26108	AP-2 complex subunit alpha	0	3993.01	3725.93	0	0	0	0	0	4155.43	4316.29	9476.85
CL4418.Contig1	6-phosphogluconolactonase	4555.5	6578.38	6420.91	0	0	5077.33	0	0	8845.1	9167.53	0
CL536.Contig2	ribosomal protein L28	4458.61	1473.7	2140.86	0	0	6783.33	0	7568.28	4546.82	4518.88	8971.32
CL1332.Contig1	protein phosphatase 1B	0	3193.49	2949.12	0	0	0	0	0	3426.88	6632.47	8077.45
CL4459.Contig1	cathepsin L	1892.84	1720.84	1618.61	0	0	0	0	0	11194.3	7082.43	0
Unigene26425	twitchin	5956.63	5253.65	5228.75	22696.9	23538	12447.9	6508.58	6787.24	6027.59	5535.17	6805.15
CL1575.Contig1	aldehyde dehydrogenase 1 family, member L1	7234.95	7525.84	6312.75	0	0	23113.3	17187.7	23946.5	7722.66	2366.97	8353.18
CL716.Contig1	Fasciclin-2	7778.25	6362.19	8799.86	1391.89	1407.07	23816	34503.3	27177	7601.54	7254.08	3622.17
CL3885.Contig1	26S protease regulatory subunit 7	7452.48	7688.83	9262.37	0	0	0	0	1857.43	3397.32	7891.26	7292.27
Unigene13798	Anthrax toxin receptor-like OS	0	0	0	0	18083.3	0	0	0	18594.4	0	0
CL84.Contig2	Aminopeptidase N	4150.44	5768.75	8171.67	6405.42	5106.12	10521.9	11696	9655.3	5977.32	3767.75	8912.45
CL17561.Contig1	Transmembrane and coiled-coil domains protein 1	4808.56	4885.64	1724.8	0	0	3645.11	3784.76	2449.95	9331.94	4575.17	4809.7
CL3410.Contig1	EH domain-containing protein	6579.68	8437.45	7350.85	1256.85	2606.82	3045.91	3310.16	3461.21	6309.81	4417.95	8218.03
CL3354.Contig1	V-type proton ATPase subunit D 1	9421.76	12647.7	12708.4	9065.87	7078.76	5222.5	8392.56	8480.25	9382.78	3030.56	6569.26
CL6502.Contig1	aspartate aminotransferase, cytoplasmic	9423.05	6461.96	6895.11	81297.8	80622.2	37675.7	47095.9	42321.9	5591.42	13443	0
Unigene11314	mannose receptor C1	0	0	0	22078.1	23017	38003.6	33833.9	35232.7	9829.58	9205.16	0
Unigene13912	projectin	6783.02	6184.15	6045.39	8696.9	8848.45	23045.5	24992	22818.3	6565.53	5753.44	6748.21
Unigene21381	Succinyl-CoA:3-ketoacid-coenzyme A transferase 1, mitochondrial precursor	6327.62	0	2843.22	0	0	0	0	0	6110.21	6311.66	6721.25
CL7413.Contig1	trans-sialidase	0	0	0	0	0	0	0	0	4255.6	7806.46	7178.87
Unigene6214	N-acetylated alpha-linked acidic dipeptidase 2	2827.84	10333	3023.3	10530.3	11570.3	20832.9	22239.3	24080.1	6340.38	6094.81	6834.97
CL7688.Contig1	Programmed cell death protein 4	0	5356.54	4173.81	0	0	0	0	0	8365.04	5327.53	5698.46
CL8495.Contig1	ATP synthase	15433.6	17927.4	16838.2	0	0	10607.9	5426.46	12201.4	4893.76	9353.35	5148.93
CL4079.Contig1	Eukaryotic translation initiation factor 3 subunit C	9153.24	8784.5	7013.25	0	0	1500.39	2440.29	0	7202.25	6803.13	5527.17
CL3810.Contig1	kakapo	0	0	0	0	0	0	0	0	6718.66	8637.18	4193.49
CL9342.Contig1	glycyl-tRNA synthetase	5039.72	5235.35	3899.49	0	0	4508.3	4841.66	3740.3	6199.67	9366.96	3984.77
CL13389.Contig1	prolyl endopeptidase	2928.61	3267.19	1563.79	1492.56	1586.23	21609.7	22793.6	19783.4	7170.86	6467.02	5938.47
CL10256.Contig1	serpin 4	16867.9	15497.2	12105.1	59010.5	62264.6	28677.2	34184.1	25253.5	5645.63	7844.08	6120.06
CL9582.Contig1	eukaryotic translation initiation factor 3, subunit 6 48kDa	8216.83	7281.4	9350.66	3899.4	0	15751.2	5610.17	13001.4	0	14437.2	5190.38
Unigene26119	AGAP007642-PA isoform 1	2931.84	0	2060.22	0	0	0	0	0	6153.71	0	13582.7
Unigene18926	DNA topoisomerase 2	0	0	0	0	0	0	0	0	8092.15	3702.86	7955.35
CL16220.Contig1	calcyphosine	3692.77	5053.39	3440.8	0	0	17527	11197.8	11672.5	11656.8	0	8154.75
Unigene16619	Alpha-aminoadipic semialdehyde synthase, mitochondrial	6949.03	6003.71	4408.57	3149.48	3011.53	0	0	0	6364.1	5980.77	7500.22
Unigene10292	Titin	6445.21	10051.4	5761.51	7904.84	8174.64	16061.1	13763.2	19264.5	8511.46	7253.97	4438.84
CL732.Contig1	Charged multivesicular body protein 2a	3549.78	5360.74	6890.42	0	0	0	0	0	6872.52	13334.7	0
Unigene1282	Transportin-1	6089.54	3623.53	3413.42	0	0	8008.73	0	0	7791.59	3979.01	8503.78
CL7526.Contig1	2-deoxyribose-5-phosphate aldolase homolog	6726.42	0	0	0	0	13311.3	14232.3	8108.81	6982.55	5868.32	7657.27
Unigene16551	BMKETTIN	7121.03	3086.97	2862.54	0	0	0	0	0	0	14499.5	6010.77
CL146.Contig4	erythrocyte binding protein	7781.99	9482.3	6926.22	0	1888.42	0	0	0	10672.4	0	9876.08
CL385.Contig3	transmembrane protein 2	1378.48	1948.56	3077.59	34993.9	39342	36599.8	44460.6	39435.6	7079.82	9193.02	4317.48
Unigene27927	extracellular matrix protein papilin	9925.22	7884.52	10513.2	0	0	0	0	0	3849.75	3837.75	12927
CL3133.Contig1	coatomer subunit delta	2531.57	0	1171.32	0	0	16529.6	30072.7	24096.8	0	9644.31	11075.3
CL14897.Contig1	CG32019-PA	4002.44	3790.48	3539.17	10345.1	6894.38	7644.58	8265.14	8336.78	5774.91	8949.15	6044.28
CL2567.Contig1	extended synaptotagmin-1	2452.36	2285.75	8960.72	0	0	0	0	0	4672.9	4799.22	11454.6
CL15750.Contig1	adhesion regulating molecule 1	6552.5	8685.04	6232.75	0	0	3528.77	3767.85	0	12649.5	0	8384.44
CL8153.Contig1	Coatomer subunit epsilon	5552.65	3496.15	5126.81	0	0	3837.43	4205.42	4208.38	8005.64	3626.65	9454.09
CL11011.Contig1	translation initiation factor 2 gamma subunit	6033.25	7928.27	6903.78	0	0	6089.77	4307.42	4521.29	8582.26	5998.96	6657.75
CL8292.Contig1	histidyl-tRNA synthetase, cytoplasmic	5385.59	4097.85	5684.58	0	0	0	0	0	10629.5	5010.09	5631.48
Unigene13663	nitric oxide synthase	0	0	0	0	0	0	0	0	8549.37	3998.01	8724.73
CL8580.Contig1	coatomer protein complex subunit alpha-like isoform 2	6671.02	6704.56	6077.84	1285.09	1350.76	7720.56	8158	8372.14	6697	11227.8	3487.45
CL177.Contig4	apoptosis inhibitor 5	9106.39	9281.86	8485.98	0	0	3112.14	3266.21	3396.03	3533.39	10589.4	7478.17
CL4412.Contig1	nucleolar protein 58	15478.6	15124.2	16838.2	958.59	864.112	4496.66	4796.63	5067.77	9457.77	6577.18	5634.62
CL3782.Contig1	sporozoite surface protein	3732.19	2449.05	3297.5	1144.83	1155.05	0	0	0	6980.91	10111.2	4726.66
CL455.Contig2	cuticular protein analogous to peritrophins 3-E	6173.38	5996.69	3488.76	0	0	0	0	0	4338.23	8185.6	9343.77
CL614.Contig3	fasciclin-3	7004.07	7743.46	6316.76	0	4562.77	14822.8	13587.7	16205.3	7148.14	6754.13	7985.78
Unigene27904	titin	3722.87	4091.78	4851.48	0	0	0	0	0	7325.13	6690.52	7879.44
CL2564.Contig1	Metaxin-2	8507.78	5620.01	7733.59	0	0	5866.29	6532.66	0	10392	0	11520.8
CL1724.Contig1	lamin B receptor	15263.6	13620.3	13997.1	0	0	14818.1	23731	23740.2	0	6587.26	15336.5
CL256.Contig3	TAR DNA-binding protein 43	1550.73	1488.57	2769.09	0	0	0	3113.87	3467	6432.94	9200.3	6399.41
Unigene8991	yellow-x	0	0	0	0	0	0	0	8447.03	7458.72	6479.34	8188.56
CL6166.Contig1	dusky CG9355-PA	0	0	0	3371.54	3500.25	0	0	0	4514.2	8343.59	9340.08
Unigene26274	phosphoglucomutase 2	1681.66	1629.8	2959.66	0	0	7413.81	3865.4	8055.08	7415.78	6565.9	8275.18
CL6558.Contig1	anion exchange protein 2-like isoform 2	0	0	0	0	0	0	0	0	7499.74	6969.7	7800.88
[truncated: 522 more rows]
