# Supplementary material for: Quantitative Proteomics Study of Larval Settlement in the Barnacle Balanus amphitrite
Source: PLoS One. 2014 Feb 13;9(2):e88744. doi: 10.1371/journal.pone.0088744 (PMC3923807; doi:10.1371/journal.pone.0088744)
Supplement: Table S3 — Significantly up-regulated proteins in stage II nauplii. (XLSX) [file pone.0088744.s003.xlsx]

## Sheet: Sheet1
Table S3. Significantly up-regulated proteins in stage II nauplii.
		protein abundance (×1000 molecules/cell)								protein ratios
		nau2		nau6		cyp		juv		nau2/cyp			nau6/cyp			juv/cyp
Accession No.	Protein Description	ave	SD	ave	SD	ave	SD	ave	SD	ave	SD	p	ave	SD	p	ave	SD	p
CL6454.Contig1	calnexin	8.45402	0.381491	N.D.	N.D.	N.D.	N.D.	2.28016	0.298487	0	0	0.000171222	0	0	0.000171222	0.269713	0.0353071	3.61056e-05
CL7681.Contig1	abnormal X segregation	5.56873	0.141843	N.D.	N.D.	N.D.	N.D.	N.D.	N.D.	only in nau2		5.40152e-05	only in nau2		5.40152e-05	only in nau2		5.40152e-05
CL2095.Contig1	vacuole membrane protein	5.33297	0.176854	N.D.	N.D.	N.D.	N.D.	N.D.	N.D.	only in nau2		9.10795e-05	only in nau2		9.10795e-05	only in nau2		9.10795e-05
Unigene32308	Isoleucyl tRNA Synthetase family member (irs-1)	5.02354	0.190879	N.D.	N.D.	N.D.	N.D.	N.D.	N.D.	only in nau2		5.40152e-05	only in nau2		5.40152e-05	only in nau2		5.40152e-05
CL4754.Contig1	coiled-coil protein	6.12394	0.242103	N.D.	N.D.	N.D.	N.D.	N.D.	N.D.	only in nau2		9.10795e-05	only in nau2		9.10795e-05	only in nau2		9.10795e-05
Unigene32459	ero1-like protein	5.95044	0.27801	N.D.	N.D.	N.D.	N.D.	N.D.	N.D.	only in nau2		5.40152e-05	only in nau2		5.40152e-05	only in nau2		5.40152e-05
Unigene6590	LOW QUALITY PROTEIN: nuclear pore complex protein Nup160 homolog	7.80198	0.368377	N.D.	N.D.	N.D.	N.D.	N.D.	N.D.	only in nau2		9.10795e-05	only in nau2		9.10795e-05	only in nau2		9.10795e-05
Unigene16906	proteasome activator complex subunit 4	8.16743	0.390867	N.D.	N.D.	N.D.	N.D.	N.D.	N.D.	only in nau2		9.10795e-05	only in nau2		9.10795e-05	only in nau2		9.10795e-05
Unigene23711	ATPase family AAA domain-containing protein 3	9.76785	0.957426	N.D.	N.D.	N.D.	N.D.	3.23	0.3	0	0	0.000800003	0	0	0.000800003	0.330502	0.0309055	0.000194696
CL3563.Contig1	dihydropyrimidine dehydrogenase	5.61358	0.418751	0	0	2.21516	0.149981	2.06245	0.254579	0	0	0.000470153	0.394607	0.0267175	0.000117647	0.367404	0.0453506	0.00020319
Unigene29874	propionyl-CoA carboxylase beta chain	6.96441	0.360388	N.D.	N.D.	N.D.	N.D.	N.D.	N.D.	only in nau2		9.10795e-05	only in nau2		9.10795e-05	only in nau2		9.10795e-05
CL941.Contig2	Aquaporin AQPAe.a	6.39897	0.338515	N.D.	N.D.	N.D.	N.D.	N.D.	N.D.	only in nau2		9.10795e-05	only in nau2		9.10795e-05	only in nau2		9.10795e-05
CL4206.Contig1	Na+/K+ ATPase beta subunit	10.1924	0.563806	N.D.	N.D.	N.D.	N.D.	N.D.	N.D.	only in nau2		9.10795e-05	only in nau2		9.10795e-05	only in nau2		9.10795e-05
Unigene39756	nesprin-1-like	31.5813	1.74466	N.D.	N.D.	N.D.	N.D.	N.D.	N.D.	only in nau2		9.10795e-05	only in nau2		9.10795e-05	only in nau2		9.10795e-05
Unigene2584	graves disease carrier protein homolog	7.02512	0.3934	N.D.	N.D.	N.D.	N.D.	N.D.	N.D.	only in nau2		9.10795e-05	only in nau2		9.10795e-05	only in nau2		9.10795e-05
CL9102.Contig1	epithelial chloride channel protein	5.58561	0.311523	N.D.	N.D.	N.D.	N.D.	N.D.	N.D.	only in nau2		9.10795e-05	only in nau2		9.10795e-05	only in nau2		9.10795e-05
CL1764.Contig1	arrestin1 precursor	5.17061	0.303372	N.D.	N.D.	N.D.	N.D.	N.D.	N.D.	only in nau2		9.10795e-05	only in nau2		9.10795e-05	only in nau2		9.10795e-05
Unigene8067	groucho CG8384-PA	5.10539	0.319777	N.D.	N.D.	N.D.	N.D.	N.D.	N.D.	only in nau2		9.10795e-05	only in nau2		9.10795e-05	only in nau2		9.10795e-05
CL1584.Contig1	Nesprin-1	30.4308	1.94777	N.D.	N.D.	15.5589	1.0147	N.D.	N.D.	0	0	0.00033882	0.511288	0.0333447	0.000236105	0	0	0.00033882
CL2928.Contig1	SUMO-activating enzyme subunit 2	7.66218	0.492239	N.D.	N.D.	N.D.	N.D.	N.D.	N.D.	only in nau2		9.10795e-05	only in nau2		9.10795e-05	only in nau2		9.10795e-05
Unigene7680	Phospholipase D1	7.55421	0.498483	N.D.	N.D.	N.D.	N.D.	N.D.	N.D.	only in nau2		9.10795e-05	only in nau2		9.10795e-05	only in nau2		9.10795e-05
CL3880.Contig2	multidrug resistance-associated protein 1-like isoform 4	9.6482	0.67344	6.43437	0.234859	N.D.	N.D.	N.D.	N.D.	0.666899	0.0243423	0.00668414	0	0	0.000406159	0	0	0.000406159
CL10355.Contig1	ARL3 protein	4.80429	0.384521	N.D.	N.D.	N.D.	N.D.	N.D.	N.D.	only in nau2		0.000533392	only in nau2		0.000533392	only in nau2		0.000533392
CL15161.Contig1	vesicle-fusing ATPase 1-like	8.23802	0.677558	N.D.	N.D.	N.D.	N.D.	N.D.	N.D.	only in nau2		0.000567685	only in nau2		0.000567685	only in nau2		0.000567685
CL3517.Contig1	Sphingomyelin phosphodiesterase	15.5232	1.28243	4.58323	0.364463	N.D.	N.D.	N.D.	N.D.	0.29525	0.0234785	0.000812444	0	0	0.000572241	0	0	0.000572241
Unigene25378	Dynein heavy chain, cytoplasmi	9.88798	0.836055	N.D.	N.D.	N.D.	N.D.	N.D.	N.D.	only in nau2		0.000567685	only in nau2		0.000567685	only in nau2		0.000567685
Unigene25777	myosin	7.96923	0.678909	N.D.	N.D.	N.D.	N.D.	N.D.	N.D.	only in nau2		0.000567685	only in nau2		0.000567685	only in nau2		0.000567685
Unigene9581	protein transport protein Sec24C	6.15483	0.545907	N.D.	N.D.	N.D.	N.D.	N.D.	N.D.	only in nau2		0.000567685	only in nau2		0.000567685	only in nau2		0.000567685
CL6243.Contig1	advillin	12.2688	0.809546	6.34489	0.185354	2.09146	0.958234	4.01605	0.988628	0.517155	0.0151077	0.00159824	0.17047	0.0781031	0.000440771	0.327338	0.0805805	0.000763506
Unigene7207	Uncharacterized protein KIAA0564-like protein	5.65477	0.555875	N.D.	N.D.	N.D.	N.D.	N.D.	N.D.	only in nau2		0.000567685	only in nau2		0.000567685	only in nau2		0.000567685
CL5634.Contig1	conserved protein	7.32002	0.743565	N.D.	N.D.	N.D.	N.D.	N.D.	N.D.	only in nau2		0.000567685	only in nau2		0.000567685	only in nau2		0.000567685
CL315.Contig1	hu li tai shao-like protein	9.13019	0.956047	5.58157	0.332215	N.D.	N.D.	N.D.	N.D.	0.611331	0.0363865	0.0128863	0	0	0.000907086	0	0	0.000907086
Unigene2851	conserved oligomeric Golgi complex subunit 8	6.44112	0.688666	N.D.	N.D.	N.D.	N.D.	N.D.	N.D.	only in nau2		0.000567685	only in nau2		0.000567685	only in nau2		0.000567685
CL5017.Contig2	VASA RNA helicase	12.6318	1.36837	N.D.	N.D.	N.D.	N.D.	5.84562	0.564159	0	0	0.00100837	0	0	0.00100837	0.462769	0.0446618	0.00100298
CL955.Contig1	GST-N-Metaxin-like protein	7.99442	0.9862	N.D.	N.D.	N.D.	N.D.	N.D.	N.D.	only in nau2		0.000567685	only in nau2		0.000567685	only in nau2		0.000567685
CL5571.Contig1	adenosine monophosphate deaminase 2 (isoform L)	10.2036	1.24329	N.D.	N.D.	N.D.	N.D.	N.D.	N.D.	only in nau2		0.000567685	only in nau2		0.000567685	only in nau2		0.000567685
CL529.Contig3	LOC495269 protein	5.3948	0.67398	N.D.	N.D.	N.D.	N.D.	N.D.	N.D.	only in nau2		0.000567685	only in nau2		0.000567685	only in nau2		0.000567685
CL17627.Contig1	selenium-dependent glutathione peroxidas	6.9285	0.870978	N.D.	N.D.	N.D.	N.D.	N.D.	N.D.	only in nau2		0.000567685	only in nau2		0.000567685	only in nau2		0.000567685
Unigene2437	vinculin	11.9814	1.57072	N.D.	N.D.	N.D.	N.D.	N.D.	N.D.	only in nau2		0.000567685	only in nau2		0.000567685	only in nau2		0.000567685
CL3089.Contig1	similar to AGAP004654-PA	7.63679	1.04776	N.D.	N.D.	N.D.	N.D.	N.D.	N.D.	only in nau2		0.00154734	only in nau2		0.00154734	only in nau2		0.00154734
CL2433.Contig1	ATP synthase subunit epsilon, mitochondrial	5.86199	0.81241	N.D.	N.D.	N.D.	N.D.	N.D.	N.D.	only in nau2		0.00157235	only in nau2		0.00157235	only in nau2		0.00157235
Unigene1574	sodium-dependent neutral amino acid transporter SLC6A17-like isoform	8.73742	1.28413	N.D.	N.D.	N.D.	N.D.	N.D.	N.D.	only in nau2		0.00173504	only in nau2		0.00173504	only in nau2		0.00173504
CL246.Contig1	cystatin	16.2117	2.45536	9.47024	0.548656	N.D.	N.D.	N.D.	N.D.	0.58416	0.0338432	0.02701	0	0	0.00191636	0	0	0.00191636
CL702.Contig2	Serine/threonine-protein kinase Nek5	8.78862	1.33475	N.D.	N.D.	N.D.	N.D.	N.D.	N.D.	only in nau2		0.00173504	only in nau2		0.00173504	only in nau2		0.00173504
Unigene18281	AGAP003019-PA	5.89225	0.934318	N.D.	N.D.	N.D.	N.D.	N.D.	N.D.	only in nau2		0.00173504	only in nau2		0.00173504	only in nau2		0.00173504
Unigene5731	translational activator GCN1-like	5.8524	1.01166	N.D.	N.D.	N.D.	N.D.	N.D.	N.D.	only in nau2		0.00173504	only in nau2		0.00173504	only in nau2		0.00173504
CL3114.Contig1	guanine nucleotide-binding protein G(o) subunit alpha 1	11.4365	2.09042	0.848936	1.20058	N.D.	N.D.	N.D.	N.D.	0.0742302	0.104977	0.0147384	0	0	0.0026874	0	0	0.0026874
Unigene23652	Insulin-like growth factor 2 mRNA-binding protein 1	4.993	0.890804	N.D.	N.D.	N.D.	N.D.	N.D.	N.D.	only in nau2		0.00278639	only in nau2		0.00278639	only in nau2		0.00278639
CL17825.Contig1	LOC100037005 protein	12.1547	2.34048	N.D.	N.D.	N.D.	N.D.	N.D.	N.D.	only in nau2		0.00278639	only in nau2		0.00278639	only in nau2		0.00278639
CL9050.Contig1	Deoxyribonucleoside 5'-monophosphate N-glycosidase	6.70044	1.31534	N.D.	N.D.	N.D.	N.D.	N.D.	N.D.	only in nau2		0.00278639	only in nau2		0.00278639	only in nau2		0.00278639
Unigene30901	protein transport protein Sec24B	9.1707	1.82594	N.D.	N.D.	N.D.	N.D.	N.D.	N.D.	only in nau2		0.00278639	only in nau2		0.00278639	only in nau2		0.00278639
CL3136.Contig1	wos2	6.67553	1.37081	N.D.	N.D.	N.D.	N.D.	N.D.	N.D.	only in nau2		0.00278639	only in nau2		0.00278639	only in nau2		0.00278639
Unigene3204	CG8858	5.60429	1.15699	N.D.	N.D.	N.D.	N.D.	N.D.	N.D.	only in nau2		0.00278639	only in nau2		0.00278639	only in nau2		0.00278639
Unigene16225	e3 ubiquitin-protein ligase HUWE1	8.25538	1.70935	N.D.	N.D.	N.D.	N.D.	N.D.	N.D.	only in nau2		0.00278639	only in nau2		0.00278639	only in nau2		0.00278639
CL6713.Contig1	Muscle M-line assembly protein unc-89	6.01657	1.24697	N.D.	N.D.	N.D.	N.D.	N.D.	N.D.	only in nau2		0.00371225	only in nau2		0.00371225	only in nau2		0.00371225
CL4412.Contig1	nucleolar protein 58	15.8136	0.904796	0.911351	0.066806	4.78702	0.285679	7.22319	1.99176	0.0576307	0.00422458	5.11482e-05	0.302715	0.0180653	1.87244e-05	0.45677	0.125952	0.0040136
CL1885.Contig1	synaptogyrin-2	8.77329	1.98932	N.D.	N.D.	N.D.	N.D.	N.D.	N.D.	only in nau2		0.00371225	only in nau2		0.00371225	only in nau2		0.00371225
CL10283.Contig1	SAPS domain family, member 3 isoform 5	6.19751	1.4353	N.D.	N.D.	N.D.	N.D.	N.D.	N.D.	only in nau2		0.00371225	only in nau2		0.00371225	only in nau2		0.00371225
Unigene16606	beta-hexosaminidase subunit beta	5.31947	1.23251	N.D.	N.D.	N.D.	N.D.	N.D.	N.D.	only in nau2		0.00371225	only in nau2		0.00371225	only in nau2		0.00371225
CL2123.Contig1	nonmuscle myosin essential light chain	13.5551	3.01657	N.D.	N.D.	2.23665	3.874	N.D.	N.D.	0	0	0.00429406	0.165005	0.285796	0.035316	0	0	0.00429406
CL6398.Contig1	26S proteasome non-ATPase regulatory subunit 8	6.44366	1.52376	N.D.	N.D.	N.D.	N.D.	N.D.	N.D.	only in nau2		0.00371225	only in nau2		0.00371225	only in nau2		0.00371225
CL8854.Contig1	GH23578	11.2454	1.45698	N.D.	N.D.	1.02705	1.77891	5.46948	0.996604	0	0	0.00136663	0.0913309	0.15819	0.00987412	0.486374	0.0886231	0.00450987
CL4170.Contig1	Methylglutaconyl-CoA hydratase, mitochondrial precursor	10.1807	2.486	N.D.	N.D.	N.D.	N.D.	N.D.	N.D.	only in nau2		0.0048581	only in nau2		0.0048581	only in nau2		0.0048581
CL165.Contig2	myosin regulatory light chain	18.3725	4.55567	N.D.	N.D.	N.D.	N.D.	N.D.	N.D.	only in nau2		0.00500672	only in nau2		0.00500672	only in nau2		0.00500672
CL8495.Contig1	ATP synthase	16.7331	1.25019	N.D.	N.D.	9.41191	3.54226	6.46535	2.50434	0	0	0.00046818	0.562473	0.211692	0.0440129	0.386381	0.149664	0.00536746
Unigene24267	myosin-VIIa	15.1627	3.8213	N.D.	N.D.	N.D.	N.D.	N.D.	N.D.	only in nau2		0.0058048	only in nau2		0.0058048	only in nau2		0.0058048
CL2900.Contig2	AGAP001425-PA	3.88073	1.07915	N.D.	N.D.	N.D.	N.D.	N.D.	N.D.	only in nau2		0.0058048	only in nau2		0.0058048	only in nau2		0.0058048
Unigene7446	Fibropellin-1	10.1107	2.8714	N.D.	N.D.	N.D.	N.D.	N.D.	N.D.	only in nau2		0.0058048	only in nau2		0.0058048	only in nau2		0.0058048
CL9901.Contig1	arachidonate 12-lipoxygenase, 12R type-like	11.5719	3.31633	N.D.	N.D.	N.D.	N.D.	N.D.	N.D.	only in nau2		0.0058048	only in nau2		0.0058048	only in nau2		0.0058048
CL2888.Contig1	FI14105p	10.1909	3.06101	N.D.	N.D.	N.D.	N.D.	N.D.	N.D.	only in nau2		0.00718147	only in nau2		0.00718147	only in nau2		0.00718147
Unigene19368	uncharacterized oxidoreductase dhs-27	5.8103	1.75804	N.D.	N.D.	N.D.	N.D.	N.D.	N.D.	only in nau2		0.00822889	only in nau2		0.00822889	only in nau2		0.00822889
CL17381.Contig1	proteophosphoglycan ppg1	4.51716	1.35292	N.D.	N.D.	N.D.	N.D.	N.D.	N.D.	only in nau2		0.00824166	only in nau2		0.00824166	only in nau2		0.00824166
CL5844.Contig1	TPPP family protein CG4893-like isoform 1	8.173	2.55089	N.D.	N.D.	N.D.	N.D.	N.D.	N.D.	only in nau2		0.0082619	only in nau2		0.0082619	only in nau2		0.0082619
CL6274.Contig1	s-methyl-5'-thioadenosine phosphorylase-like	4.27879	1.39983	N.D.	N.D.	N.D.	N.D.	N.D.	N.D.	only in nau2		0.00833934	only in nau2		0.00833934	only in nau2		0.00833934
Unigene22122	laminin subunit alpha	19.8734	6.28772	N.D.	N.D.	N.D.	N.D.	N.D.	N.D.	only in nau2		0.00897965	only in nau2		0.00897965	only in nau2		0.00897965
CL7079.Contig1	40S ribosomal protein S18	27.0478	5.44093	14.1117	2.37488	7.34938	3.92008	12.8204	1.93977	0.521732	0.0878031	0.0435042	0.271719	0.144932	0.00898852	0.473992	0.0717163	0.00909517
CL15652.Contig1	glycosyl-phosphatidyl-inositol-anchored protein	8.02544	2.71679	N.D.	N.D.	N.D.	N.D.	N.D.	N.D.	only in nau2		0.00944076	only in nau2		0.00944076	only in nau2		0.00944076
Unigene23072	nuclear orphan receptor TR2/4	8.49137	2.97892	N.D.	N.D.	1.50002	2.59812	N.D.	N.D.	0	0	0.00965705	0.176653	0.305971	0.0460754	0	0	0.00965705
CL5235.Contig1	diphosphomevalonate decarboxylase-like	4.72997	1.685	N.D.	N.D.	N.D.	N.D.	N.D.	N.D.	only in nau2		0.00983472	only in nau2		0.00983472	only in nau2		0.00983472
Unigene6658	translocated promoter region	5.61976	1.83155	N.D.	N.D.	N.D.	N.D.	N.D.	N.D.	only in nau2		0.00992508	only in nau2		0.00992508	only in nau2		0.00992508
Unigene9464	FAD-dependent oxidoreductase domain-containing protein 1	9.41018	3.09258	N.D.	N.D.	N.D.	N.D.	N.D.	N.D.	only in nau2		0.0102523	only in nau2		0.0102523	only in nau2		0.0102523
CL1935.Contig1	CCR4-NOT transcription complex subunit 1 isoform 2	3.57194	1.33534	N.D.	N.D.	N.D.	N.D.	N.D.	N.D.	only in nau2		0.0108134	only in nau2		0.0108134	only in nau2		0.0108134
CL7556.Contig1	pyridoxine/pyridoxamine 5'-phosphate oxidase-like	4.18529	1.60034	N.D.	N.D.	N.D.	N.D.	N.D.	N.D.	only in nau2		0.0108134	only in nau2		0.0108134	only in nau2		0.0108134
Unigene4406	N-terminal kinase-like protein	4.5081	1.73091	N.D.	N.D.	N.D.	N.D.	N.D.	N.D.	only in nau2		0.0108134	only in nau2		0.0108134	only in nau2		0.0108134
Unigene11871	hypothetical protein; K00670 peptide alpha-N-acetyltransferase	10.6525	3.69265	N.D.	N.D.	N.D.	N.D.	N.D.	N.D.	only in nau2		0.0108134	only in nau2		0.0108134	only in nau2		0.0108134
Unigene23037	protein kinase C-binding protein 1	5.56912	1.96445	N.D.	N.D.	N.D.	N.D.	N.D.	N.D.	only in nau2		0.0118437	only in nau2		0.0118437	only in nau2		0.0118437
Unigene26167	coiled-coil domain-containing protein 47	4.76519	1.71172	N.D.	N.D.	N.D.	N.D.	N.D.	N.D.	only in nau2		0.0120408	only in nau2		0.0120408	only in nau2		0.0120408
Unigene29756	Proteasome-associated protein ECM29	5.44339	2.14821	N.D.	N.D.	N.D.	N.D.	N.D.	N.D.	only in nau2		0.0120408	only in nau2		0.0120408	only in nau2		0.0120408
CL4437.Contig1	FI14105p	9.48478	3.38031	N.D.	N.D.	N.D.	N.D.	N.D.	N.D.	only in nau2		0.0120408	only in nau2		0.0120408	only in nau2		0.0120408
Unigene14604	AP-3 complex subunit delta-1	6.08834	2.43908	N.D.	N.D.	N.D.	N.D.	N.D.	N.D.	only in nau2		0.0125888	only in nau2		0.0125888	only in nau2		0.0125888
CL3895.Contig1	Catenin alpha	3.55108	1.38442	N.D.	N.D.	N.D.	N.D.	N.D.	N.D.	only in nau2		0.0125888	only in nau2		0.0125888	only in nau2		0.0125888
CL2560.Contig2	mCG10536	6.02792	2.47605	N.D.	N.D.	N.D.	N.D.	N.D.	N.D.	only in nau2		0.0125888	only in nau2		0.0125888	only in nau2		0.0125888
Unigene21095	pre-mRNA-splicing helicase BRR2	5.1797	2.15971	N.D.	N.D.	N.D.	N.D.	N.D.	N.D.	only in nau2		0.0125888	only in nau2		0.0125888	only in nau2		0.0125888
CL6494.Contig1	HLA class II region expressed gene KE2	4.39051	1.64128	N.D.	N.D.	N.D.	N.D.	N.D.	N.D.	only in nau2		0.0136071	only in nau2		0.0136071	only in nau2		0.0136071
CL4663.Contig1	ribosomal protein rps21	6.50018	2.47266	N.D.	N.D.	N.D.	N.D.	N.D.	N.D.	only in nau2		0.0136071	only in nau2		0.0136071	only in nau2		0.0136071
CL7049.Contig1	Basement membrane-specific heparan sulfate proteoglycan core protein	3.92543	1.5849	N.D.	N.D.	N.D.	N.D.	N.D.	N.D.	only in nau2		0.0136071	only in nau2		0.0136071	only in nau2		0.0136071
Unigene15401	serine hydroxymethyltransferase	10.2062	4.28674	N.D.	N.D.	N.D.	N.D.	N.D.	N.D.	only in nau2		0.0136071	only in nau2		0.0136071	only in nau2		0.0136071
Unigene15986	protein sel-1 homolog 1	4.69394	1.88011	N.D.	N.D.	N.D.	N.D.	N.D.	N.D.	only in nau2		0.0136071	only in nau2		0.0136071	only in nau2		0.0136071
CL5290.Contig1	CobIyrinic acid a,c-diamide adenosyltransferase, mitochondrial precurso	3.39765	1.48041	N.D.	N.D.	N.D.	N.D.	N.D.	N.D.	only in nau2		0.0145781	only in nau2		0.0145781	only in nau2		0.0145781
Unigene1933	Muscle M-line assembly protein unc-89	4.75901	1.84567	N.D.	N.D.	N.D.	N.D.	N.D.	N.D.	only in nau2		0.0147227	only in nau2		0.0147227	only in nau2		0.0147227
CL10679.Contig1	glutathione transferase zeta 1	7.50695	3.02048	N.D.	N.D.	N.D.	N.D.	N.D.	N.D.	only in nau2		0.0148144	only in nau2		0.0148144	only in nau2		0.0148144
Unigene1649	LOW QUALITY PROTEIN: nipped-B-like protein	5.94114	2.31965	N.D.	N.D.	N.D.	N.D.	N.D.	N.D.	only in nau2		0.0148815	only in nau2		0.0148815	only in nau2		0.0148815
CL312.Contig2	Putative eukaryotic translation initiation factor 3 subunit	4.35189	0.739635	N.D.	N.D.	N.D.	N.D.	0.484933	0.839928	0	0	0.00233822	0	0	0.00233822	0.11143	0.193003	0.0154611
Unigene30621	huntingtin-interacting protein 1 isoform 2	5.82944	2.31303	N.D.	N.D.	N.D.	N.D.	N.D.	N.D.	only in nau2		0.0154688	only in nau2		0.0154688	only in nau2		0.0154688
CL17579.Contig1	eukaryotic translation initiation factor 3 subunit 5 epsilon	4.54191	1.82029	N.D.	N.D.	N.D.	N.D.	N.D.	N.D.	only in nau2		0.0155911	only in nau2		0.0155911	only in nau2		0.0155911
Unigene20777	exportin-2	9.02706	3.59082	N.D.	N.D.	N.D.	N.D.	N.D.	N.D.	only in nau2		0.0155911	only in nau2		0.0155911	only in nau2		0.0155911
CL14760.Contig1	coenzyme Q6 homolog, monooxygenase	8.14187	3.26195	N.D.	N.D.	N.D.	N.D.	N.D.	N.D.	only in nau2		0.0155911	only in nau2		0.0155911	only in nau2		0.0155911
Unigene5067	Predicted: neither inactivation nor afterpotential protein C	4.57439	1.90299	N.D.	N.D.	N.D.	N.D.	N.D.	N.D.	only in nau2		0.0155911	only in nau2		0.0155911	only in nau2		0.0155911
Unigene3938	beta-catenin-like protein 1	5.44645	2.49951	N.D.	N.D.	N.D.	N.D.	N.D.	N.D.	only in nau2		0.0155911	only in nau2		0.0155911	only in nau2		0.0155911
Unigene15195	PAB-dependent poly(A)-specific ribonuclease subunit 2	6.85018	3.23005	N.D.	N.D.	N.D.	N.D.	N.D.	N.D.	only in nau2		0.017098	only in nau2		0.017098	only in nau2		0.017098
Unigene10343	AGAP001827-PA	5.43759	2.26078	N.D.	N.D.	N.D.	N.D.	N.D.	N.D.	only in nau2		0.017098	only in nau2		0.017098	only in nau2		0.017098
Unigene32275	SET and MYND domain-containing protein 4	10.8877	4.56162	N.D.	N.D.	N.D.	N.D.	N.D.	N.D.	only in nau2		0.017098	only in nau2		0.017098	only in nau2		0.017098
CL2540.Contig1	pancreatic lipase-related protein	10.468	4.38374	N.D.	N.D.	N.D.	N.D.	N.D.	N.D.	only in nau2		0.0175519	only in nau2		0.0175519	only in nau2		0.0175519
CL3016.Contig1	LOC496087 protein	3.49991	1.69071	N.D.	N.D.	N.D.	N.D.	N.D.	N.D.	only in nau2		0.0175519	only in nau2		0.0175519	only in nau2		0.0175519
CL14744.Contig1	estradiol 17-beta-dehydrogenase 8	4.269	1.92876	N.D.	N.D.	N.D.	N.D.	N.D.	N.D.	only in nau2		0.0175519	only in nau2		0.0175519	only in nau2		0.0175519
CL4618.Contig1	Protein tyrosine phosphatase-like protein ptplad	3.46452	1.73254	N.D.	N.D.	N.D.	N.D.	N.D.	N.D.	only in nau2		0.0191765	only in nau2		0.0191765	only in nau2		0.0191765
CL1069.Contig1	cathepsin L	4.13996	2.10351	N.D.	N.D.	N.D.	N.D.	N.D.	N.D.	only in nau2		0.0197028	only in nau2		0.0197028	only in nau2		0.0197028
CL1.Contig137	reticulocalbin	4.97686	2.38774	N.D.	N.D.	N.D.	N.D.	N.D.	N.D.	only in nau2		0.0197028	only in nau2		0.0197028	only in nau2		0.0197028
CL469.Contig1	Probable adenylate kinase isoenzyme F38B2.4	5.23365	2.39368	N.D.	N.D.	N.D.	N.D.	N.D.	N.D.	only in nau2		0.0197028	only in nau2		0.0197028	only in nau2		0.0197028
Unigene20530	miniature spindles	5.40443	2.61155	N.D.	N.D.	N.D.	N.D.	N.D.	N.D.	only in nau2		0.0197028	only in nau2		0.0197028	only in nau2		0.0197028
CL11159.Contig1	KIF1-binding protein homolog	3.92089	2.04429	N.D.	N.D.	N.D.	N.D.	N.D.	N.D.	only in nau2		0.0207317	only in nau2		0.0207317	only in nau2		0.0207317
Unigene27772	Enhancer of mRNA-decapping protein 4	3.8025	1.80344	N.D.	N.D.	N.D.	N.D.	N.D.	N.D.	only in nau2		0.0216307	only in nau2		0.0216307	only in nau2		0.0216307
Unigene37744	40S ribosomal protein S17	31.6314	3.89764	16.4877	0.35734	16.5632	2.3136	18.2183	4.82403	0.521244	0.011297	0.00976544	0.523629	0.0731423	0.00400813	0.575955	0.152507	0.0219981
CL10897.Contig1	Eukaryotic translation initiation factor 3 subunit D	8.0136	1.11054	N.D.	N.D.	0.353895	0.612964	3.08654	1.71927	0	0	0.00154561	0.0441618	0.0764904	0.00234182	0.385162	0.214544	0.0225925
CL613.Contig2	alpha-amylase	3.18076	1.7332	N.D.	N.D.	N.D.	N.D.	N.D.	N.D.	only in nau2		0.0227504	only in nau2		0.0227504	only in nau2		0.0227504
CL14775.Contig1	SUMO-1-like protein	5.88266	3.21005	N.D.	N.D.	N.D.	N.D.	N.D.	N.D.	only in nau2		0.0227517	only in nau2		0.0227517	only in nau2		0.0227517
Unigene31548	ryanodine receptor 44F	7.6454	3.85026	N.D.	N.D.	N.D.	N.D.	N.D.	N.D.	only in nau2		0.0229317	only in nau2		0.0229317	only in nau2		0.0229317
CL2274.Contig3	myc box-dependent-interacting protein 1-like isoform 1	6.13996	1.11032	N.D.	N.D.	N.D.	N.D.	0.831071	1.43946	0	0	0.00284016	0	0	0.00284016	0.135354	0.234441	0.0230937
CL8840.Contig1	SAPS domain family member 3	3.98175	2.23046	N.D.	N.D.	N.D.	N.D.	N.D.	N.D.	only in nau2		0.0238818	only in nau2		0.0238818	only in nau2		0.0238818
Unigene1378	lysophospholipase 3	4.42796	2.48609	N.D.	N.D.	N.D.	N.D.	N.D.	N.D.	only in nau2		0.0239921	only in nau2		0.0239921	only in nau2		0.0239921
CL3601.Contig1	ATP-dependent RNA helicase WM6	22.0238	2.66111	11.8743	3.16903	1.33727	2.31622	4.29035	4.21876	0.539159	0.143891	0.0294897	0.0607194	0.105169	0.00425396	0.194805	0.191555	0.026681
Unigene4040	Putative lysine-specific demethylase 4B	5.5564	2.86765	N.D.	N.D.	N.D.	N.D.	N.D.	N.D.	only in nau2		0.0282934	only in nau2		0.0282934	only in nau2		0.0282934
CL4292.Contig1	Ras-like protein	4.39777	2.45508	N.D.	N.D.	N.D.	N.D.	N.D.	N.D.	only in nau2		0.0284384	only in nau2		0.0284384	only in nau2		0.0284384
CL6206.Contig1	AGAP000989-PA	6.06731	3.55388	N.D.	N.D.	N.D.	N.D.	N.D.	N.D.	only in nau2		0.0299162	only in nau2		0.0299162	only in nau2		0.0299162
Unigene26121	Ras-related protein Rab-3	7.54115	4.42766	N.D.	N.D.	N.D.	N.D.	N.D.	N.D.	only in nau2		0.0324174	only in nau2		0.0324174	only in nau2		0.0324174
CL267.Contig1	SP1070 CG9138-P	9.95376	2.85235	N.D.	N.D.	N.D.	N.D.	1.53316	2.65551	0	0	0.0065495	0	0	0.0065495	0.154028	0.266784	0.033287
Unigene13567	exportin 7	4.44003	2.52257	N.D.	N.D.	N.D.	N.D.	N.D.	N.D.	only in nau2		0.03375	only in nau2		0.03375	only in nau2		0.03375
Unigene15390	beta-1,4-galactosyltransferase 7	4.22201	2.79408	N.D.	N.D.	N.D.	N.D.	N.D.	N.D.	only in nau2		0.0338516	only in nau2		0.0338516	only in nau2		0.0338516
CL6816.Contig1	Syntaxin-12	8.45019	2.07935	N.D.	N.D.	N.D.	N.D.	1.3572	2.35074	0	0	0.00499187	0	0	0.00499187	0.160611	0.278187	0.0342904
CL7398.Contig1	trans-sialidase	3.36738	2.5971	N.D.	N.D.	N.D.	N.D.	N.D.	N.D.	only in nau2		0.0451596	only in nau2		0.0451596	only in nau2		0.0451596
Unigene9013	At-cadherin	3.29101	2.53918	N.D.	N.D.	N.D.	N.D.	N.D.	N.D.	only in nau2		0.0452004	only in nau2		0.0452004	only in nau2		0.0452004
Unigene8109	Fibropellin-1	4.5659	0.969775	N.D.	N.D.	N.D.	N.D.	2.61219	0.733939	0	0	0.00357867	0	0	0.00357867	0.572109	0.160744	0.0472544
CL775.Contig1	vitellogenin 1α	15.8505	1.61136	N.D.	N.D.	N.D.	N.D.	N.D.	N.D.	only in nau2		0.000854298	only in nau2		0.000854298	only in nau2		4.36527e-06
nau2, the stage II nauplii; nau6, the stage VI nauplii; cyp, the cyprids; juv, the juveniles; Ave, average; SD, standard deviation; N.D., not detected; p value was obtained by Student t-test.
