# Supplementary material for: Quantitative Proteomics Study of Larval Settlement in the Barnacle Balanus amphitrite
Source: PLoS One. 2014 Feb 13;9(2):e88744. doi: 10.1371/journal.pone.0088744 (PMC3923807; doi:10.1371/journal.pone.0088744)
Supplement: Table S4 — Significantly up-regulated proteins in stage VI nauplii. (XLSX) [file pone.0088744.s004.xlsx]

## Sheet: Sheet1
Table S4. Significantly up-regulated proteins in stage VI nauplii.
		protein abundance (×1000 molecules/cell)								protein ratios
		nau2		nau6		cyp		juv		nau2/cyp			nau6/cyp			juv/cyp
Accession No.	Protein Description	ave	SD	ave	SD	ave	SD	ave	SD	ave	SD	p	ave	SD	p	ave	SD	p
CL6105.Contig1_Ba_mix	beta-galactosidase	8.4902	1.71515	38.9125	1.34103	10.3382	0.827028	2.90457	0.341901	0.218187	0.044077	0.000734054	0.265679	0.0212535	0.000110573	0.0746436	0.00878641	1.89658e-05
CL10256.Contig1_Ba_mix	serpin 4	14.8234	2.45187	60.6376	2.301	29.3716	4.50559	6.53659	1.1569	0.244459	0.0404349	0.000581226	0.48438	0.0743036	0.00494764	0.107798	0.0190789	9.39536e-05
Unigene26425_Ba_mix	twitchin	5.47967	0.413245	23.1175	0.594766	8.58125	3.35154	6.12264	0.640302	0.237036	0.0178759	5.64799e-05	0.371202	0.144979	0.0186562	0.264849	0.0276978	0.00017928
Unigene11814_Ba_mix	GST-N-Metaxin-like protein	6.63447	1.9885	63.452	4.12893	7.1776	1.46521	4.04399	1.82744	0.104559	0.0313387	0.000411951	0.113119	0.0230916	0.000207269	0.0637331	0.0288004	0.00044056
CL296.Contig1_Ba_mix	gram negative bacteria binding protein 2	29.2953	4.90283	101.682	6.79671	N.D.	N.D.	14.2724	3.3263	0.288106	0.0482172	0.00111355	0	0	0.0150505	0.140363	0.0327127	0.000455217
CL485.Contig3_Ba_mix	collagen alpha 2(IV) chain precursor	3.75832	2.39249	30.6494	0.494988	6.86269	3.29771	3.39495	1.25339	0.122623	0.0780598	0.00356293	0.223909	0.107595	0.0105515	0.110767	0.0408944	0.00062261
CL9812.Contig1_Ba_mix	coproporphyrinogen-III oxidase	4.39957	1.08846	16.7745	1.35501	2.09729	0.203827	5.27504	0.515349	0.262278	0.064888	0.00233997	0.125029	0.012151	0.000126104	0.314469	0.0307223	0.000645578
CL8534.Contig1_Ba_mix	Angiotensin-converting enzyme	22.889	1.16005	55.0606	4.26677	14.8336	1.40149	17.4749	2.78346	0.415706	0.0210685	0.000653589	0.269405	0.0254535	0.000411279	0.317376	0.0505526	0.00155062
CL2056.Contig1_Ba_mix	FG-GAP repeat family protei	42.704	3.25865	100.278	0.783886	N.D.	N.D.	N.D.	N.D.	0.425856	0.0324961	0.000330016	0	0	0.00175948	0	0	0.00175948
CL837.Contig1_Ba_mix	hypotherical protein	N.D.	N.D.	11.4036	0.0901434	N.D.	N.D.	N.D.	N.D.	only in nau6		0.00177922	only in nau6		0.00177922	only in nau6		0.00177922
CL2858.Contig1_Ba_mix	pterin 4 alpha carbinolamine dehydratase/dimerization cofactor of hepatocyte nuclear factor 1 alpha (TCF1) 1	N.D.	N.D.	18.1471	0.147596	N.D.	N.D.	N.D.	N.D.	only in nau6		0.00183065	only in nau6		0.00183065	only in nau6		0.00183065
CL1199.Contig2_Ba_mix	glutathione reductase	13.6244	0.827944	76.3022	1.47368	24.4167	1.534	15.2994	4.65032	0.178558	0.0108508	1.46798e-05	0.32	0.0201043	7.54148e-05	0.200511	0.0609461	0.00187371
CL482.Contig1_Ba_mix	chitinase	N.D.	N.D.	19.5659	2.24819	4.09722	1.22015	4.67893	1.01503	0	0	0.0258909	0.209406	0.062361	0.00284538	0.239137	0.0518774	0.00198724
CL9016.Contig1_Ba_mix	isochorismatase domain containing 2	N.D.	N.D.	10.4814	0.104286	N.D.	N.D.	N.D.	N.D.	only in nau6		0.00223947	only in nau6		0.00223947	only in nau6		0.00223947
CL28.Contig1_Ba_mix	saposin	N.D.	N.D.	39.0338	0.613428	N.D.	N.D.	N.D.	N.D.	only in nau6		0.00353726	only in nau6		0.00353726	only in nau6		0.00353726
Unigene1839_Ba_mix	apolipoprotein D	N.D.	N.D.	11.7876	0.187831	N.D.	N.D.	N.D.	N.D.	only in nau6		0.00358661	only in nau6		0.00358661	only in nau6		0.00358661
CL102.Contig3_Ba_mix	ferritin	N.D.	N.D.	55.7827	0.898939	4.57961	3.9914	N.D.	N.D.	0	0	0.00362723	0.0820973	0.0715527	0.0148478	0	0	0.00362723
CL9.Contig2_Ba_mix	digestive cysteine proteinase 2	N.D.	N.D.	45.6124	0.798091	N.D.	N.D.	N.D.	N.D.	only in nau6		0.00393836	only in nau6		0.00393836	0	0	0.00393836
CL1287.Contig1_Ba_mix	Ribonuclease UK114	6.34491	1.78667	57.5262	1.07525	5.76074	5.03275	N.D.	N.D.	0.110296	0.0310584	0.000362054	0.100141	0.0874864	0.0212534	0	0	0.00420717
CL16643.Contig1_Ba_mix	Superoxide dismutase [Cu-Zn]	7.15279	1.73093	63.0903	1.1899	8.31408	0.700975	N.D.	N.D.	0.113374	0.0274358	0.000207651	0.131781	0.0111107	1.6893e-05	0	0	0.00424518
CL1423.Contig1_Ba_mix	venom carboxylesterase-6	N.D.	N.D.	28.5677	0.622531	1.25254	2.16946	N.D.	N.D.	0	0	0.004905	0.0438446	0.0759411	0.0110908	0	0	0.004905
Unigene137_Ba_mix	aldehyde oxidase	7.47691	3.26824	20.3016	0.46146	N.D.	N.D.	N.D.	N.D.	0.368291	0.160984	0.0288931	0	0	0.00511631	0	0	0.00511631
CL2689.Contig1_Ba_mix	CDGSH iron sulfur domain-containing protein 2 homolog	N.D.	N.D.	6.45536	0.147792	N.D.	N.D.	N.D.	N.D.	only in nau6		0.00515328	only in nau6		0.00515328	only in nau6		0.00515328
CL1107.Contig1_Ba_mix	ferritin	6.65751	2.19258	97.0803	11.7719	39.7392	3.3646	2.50218	4.33391	0.0685773	0.0225852	0.000475482	0.409344	0.0346579	0.00247897	0.0257744	0.0446425	0.00527109
CL3148.Contig1_Ba_mix	chorion peroxidase-like	N.D.	N.D.	21.0197	0.513613	N.D.	N.D.	N.D.	N.D.	only in nau6		0.00550006	only in nau6		0.00550006	only in nau6		0.00550006
CL15607.Contig1_Ba_mix	Trx1	6.76122	2.60144	46.8187	1.40368	N.D.	N.D.	N.D.	N.D.	0.144413	0.0555642	0.00179077	0	0	0.00674866	0	0	0.00674866
Unigene11478_Ba_mix	shematrin	N.D.	N.D.	25.7639	0.78911	N.D.	N.D.	N.D.	N.D.	only in nau6		0.00689436	only in nau6		0.00689436	only in nau6		0.00689436
CL6204.Contig1_Ba_mix	macrophage mannose receptor 1-like protein 1	N.D.	N.D.	20.0804	0.615671	N.D.	N.D.	N.D.	N.D.	only in nau6		0.00690152	only in nau6		0.00690152	only in nau6		0.00690152
Unigene31915_Ba_mix	Cj-cadherin	N.D.	N.D.	6.45289	0.198863	N.D.	N.D.	N.D.	N.D.	only in nau6		0.00693695	only in nau6		0.00693695	only in nau6		0.00693695
Unigene13546_Ba_mix	aldehyde oxidase	14.8218	1.54403	71.7797	0.852053	6.31393	0.596872	3.87986	3.36007	0.20649	0.0215107	8.13446e-05	0.0879626	0.00831533	7.95645e-06	0.0540523	0.0468109	0.00705129
CL3187.Contig1_Ba_mix	carboxylesterase clade A, member 4	N.D.	N.D.	8.02221	0.284763	N.D.	N.D.	N.D.	N.D.	only in nau6		0.00799042	only in nau6		0.00799042	only in nau6		0.00799042
CL8389.Contig1_Ba_mix	superoxide dismutase	11.0189	3.75228	88.0087	3.2906	21.5934	10.3995	N.D.	N.D.	0.125202	0.0426354	0.000721971	0.245356	0.118165	0.0136502	0	0	0.00841658
Unigene21029_Ba_mix	Liver carboxylesterase 1	N.D.	N.D.	74.6765	2.93961	N.D.	N.D.	N.D.	N.D.	only in nau6		0.00886127	only in nau6		0.00886127	only in nau6		0.00886127
Unigene27844_Ba_mix	galactosamine (N-acetyl)-6-sulfate sulfatase-like	7.1312	3.53233	78.0116	3.10313	N.D.	N.D.	N.D.	N.D.	0.091412	0.0452795	0.00103688	0	0	0.00895434	0	0	0.00895434
Unigene6178_Ba_mix	alanine--glyoxylate aminotransferase 2	N.D.	N.D.	5.63662	0.226998	N.D.	N.D.	N.D.	N.D.	only in nau6		0.00906563	only in nau6		0.00906563	only in nau6		0.00906563
CL132.Contig2_Ba_mix	GA17339-PA	N.D.	N.D.	31.3672	1.3557	N.D.	N.D.	N.D.	N.D.	only in nau6		0.00972948	only in nau6		0.00972948	only in nau6		0.00972948
CL99.Contig1_Ba_mix	spatzle protein	5.83905	0.538667	31.7005	1.43346	N.D.	N.D.	N.D.	N.D.	0.184194	0.0169924	8.24015e-05	0	0	0.0101796	0	0	0.0101796
CL5959.Contig1_Ba_mix	gamma-glutamyltransferase 1	N.D.	N.D.	8.59448	0.390277	N.D.	N.D.	N.D.	N.D.	only in nau6		0.0102226	only in nau6		0.0102226	only in nau6		0.0102226
CL284.Contig1_Ba_mix	40S ribosomal protein S15a	11.7757	2.02036	45.2074	5.06299	1.3857	2.40009	1.84527	3.1961	0.260482	0.044691	0.00152041	0.030652	0.0530908	0.00674716	0.0408179	0.0706987	0.010443
CL3350.Contig1_Ba_mix	arylsulfatase J	N.D.	N.D.	7.39714	0.343279	N.D.	N.D.	N.D.	N.D.	only in nau6		0.0104471	only in nau6		0.0104471	only in nau6		0.0104471
Unigene12924_Ba_mix	galactosamine (N-acetyl)-6-sulfate sulfatase	N.D.	N.D.	18.9645	0.901487	N.D.	N.D.	N.D.	N.D.	only in nau6		0.0107013	only in nau6		0.0107013	only in nau6		0.0107013
CL8593.Contig1_Ba_mix	lectin BRA-3	N.D.	N.D.	30.3342	1.44844	N.D.	N.D.	N.D.	N.D.	only in nau6		0.0107495	only in nau6		0.0107495	only in nau6		0.0107495
CL3333.Contig1_Ba_mix	9.2 kDa midgut protein	N.D.	N.D.	23.0712	1.11571	N.D.	N.D.	N.D.	N.D.	only in nau6		0.0107013	only in nau6		0.0107013	only in nau6		0.0107013
CL449.Contig1_Ba_mix	gamma-glutamyl hydrolase A-like	N.D.	N.D.	43.1986	2.08995	N.D.	N.D.	N.D.	N.D.	only in nau6		0.0107495	only in nau6		0.0107495	only in nau6		0.0107495
CL4277.Contig1_Ba_mix	Putative glycerol kinase 3	N.D.	N.D.	8.18967	0.40605	N.D.	N.D.	N.D.	N.D.	only in nau6		0.0107013	only in nau6		0.0107013	only in nau6		0.0107013
Unigene8157_Ba_mix	Nt-gh3 deduced protein	N.D.	N.D.	5.79122	0.289136	N.D.	N.D.	N.D.	N.D.	only in nau6		0.0107495	only in nau6		0.0107495	only in nau6		0.0107495
CL15192.Contig1_Ba_mix	cytochrome P450 15A1	2.54044	1.35277	11.3695	0.579098	N.D.	N.D.	N.D.	N.D.	0.223443	0.118982	0.0113273	0	0	0.0114667	0	0	0.0114667
CL173.Contig1_Ba_mix	macrophage migration inhibitory protein	N.D.	N.D.	27.1151	1.38798	N.D.	N.D.	N.D.	N.D.	only in nau6		0.0115239	only in nau6		0.0115239	only in nau6		0.0115239
Unigene4075_Ba_mix	alpha-N-acetylglucosaminidase	N.D.	N.D.	11.7337	0.603746	N.D.	N.D.	N.D.	N.D.	only in nau6		0.0115838	only in nau6		0.0115838	only in nau6		0.0115838
CL17207.Contig1_Ba_mix	proteasome 25 kDa subunit	13.3796	0.563108	45.7187	2.63882	N.D.	N.D.	N.D.	N.D.	0.29265	0.0123168	0.000119762	0	0	0.0129948	0	0	0.0129948
CL7.Contig19_Ba_mix	CUB-serine protease	N.D.	N.D.	83.692	4.87777	29.3868	2.46603	N.D.	N.D.	0	0	0.0131219	0.35113	0.0294655	0.000458604	0	0	0.0131219
CL4316.Contig1_Ba_mix	ADP-ribosylation factor 6	N.D.	N.D.	7.34586	0.463938	N.D.	N.D.	N.D.	N.D.	only in nau6		0.0142199	only in nau6		0.0142199	only in nau6		0.0142199
CL6045.Contig1_Ba_mix	AGAP004510-PA	N.D.	N.D.	5.58929	0.354871	N.D.	N.D.	N.D.	N.D.	only in nau6		0.0142953	only in nau6		0.0142953	only in nau6		0.0142953
CL1992.Contig1_Ba_mix	aspartic protease precursor	0.641594	1.11127	15.7045	1.01228	N.D.	N.D.	N.D.	N.D.	0.0408542	0.0707616	0.0100794	0	0	0.0145132	0	0	0.0145132
CL3590.Contig1_Ba_mix	S-adenosylmethionine synthase-like isoform 2	7.79374	1.1798	53.9525	3.66335	10.6898	5.15465	N.D.	N.D.	0.144456	0.0218673	0.000205706	0.198134	0.0955405	0.00591661	0	0	0.0152886
CL824.Contig3_Ba_mix	Proteasome subunit alpha type-5	8.80848	0.774372	34.6012	2.64184	13.3272	0.792713	11.06	4.21192	0.254571	0.0223799	0.000320807	0.385167	0.02291	0.000576011	0.319642	0.121727	0.0153676
CL1199.Contig1_Ba_mix	Hypothetical protein CBG09773	7.05236	0.746401	62.537	4.22311	11.5195	2.24792	11.1325	8.70654	0.112771	0.0119353	8.33418e-05	0.184202	0.0359454	0.000570988	0.178015	0.139222	0.0154675
Unigene26427_Ba_mix	twitchin	N.D.	N.D.	10.5335	0.727373	N.D.	N.D.	N.D.	N.D.	only in nau6		0.0155486	only in nau6		0.0155486	only in nau6		0.0155486
CL8581.Contig1_Ba_mix	nicotinic acetylcholine receptor alpha 5 subunit	N.D.	N.D.	14.6323	1.10519	N.D.	N.D.	N.D.	N.D.	only in nau6		0.0170086	only in nau6		0.0170086	only in nau6		0.0170086
CL773.Contig1_Ba_mix	apolipoprotein D	24.2917	4.4846	79.8161	6.3114	N.D.	N.D.	N.D.	N.D.	0.304346	0.0561867	0.00201057	0	0	0.0178073	0	0	0.0178073
CL6569.Contig1_Ba_mix	hypothetical protein TcasGA2_TC014264	3.31035	1.23534	32.3825	2.63558	6.14262	2.63303	N.D.	N.D.	0.102226	0.0381484	0.000971195	0.189689	0.0813102	0.00545176	0	0	0.0183291
CL479.Contig5_Ba_mix	LOW QUALITY PROTEIN: dipeptidyl peptidase 3	16.2211	2.85828	42.0569	6.66945	8.68419	3.20225	18.9001	4.17256	0.385694	0.0679622	0.0077484	0.206487	0.076141	0.00608074	0.449395	0.0992124	0.0185468
CL432.Contig1_Ba_mix	Ribonuclease Oy	7.77108	0.821192	55.8091	4.61001	N.D.	N.D.	N.D.	N.D.	0.139244	0.0147143	0.000160741	0	0	0.0186028	0	0	0.0186028
CL9.Contig10_Ba_mix	Cathepsin L	3.9154	1.18013	23.3231	3.25148	N.D.	N.D.	1.3855	2.39976	0.167876	0.0505991	0.00230955	0	0	0.0314294	0.0594047	0.102892	0.0189834
Unigene11754_Ba_mix	cathepsin L-like cysteine protease 2	N.D.	N.D.	59.964	5.0671	N.D.	N.D.	N.D.	N.D.	only in nau6		0.019031	only in nau6		0.019031	only in nau6		0.019031
CL6332.Contig1_Ba_mix	phospholipase D3	13.3435	2.0989	28.5433	1.69153	8.56668	6.61981	2.74193	2.38593	0.467484	0.0735337	0.00546673	0.300129	0.231921	0.0499385	0.0960618	0.0835898	0.0199199
CL7574.Contig1_Ba_mix	plasma glutamate carboxypeptidase-like isoform 1	N.D.	N.D.	18.6307	1.67977	0.722925	1.25214	N.D.	N.D.	0	0	0.0203072	0.0388029	0.0672087	0.00946995	0	0	0.0203072
Unigene16136_Ba_mix	novel protein	N.D.	N.D.	5.81087	0.532915	N.D.	N.D.	N.D.	N.D.	only in nau6		0.0206565	only in nau6		0.0206565	only in nau6		0.0206565
CL95.Contig1_Ba_mix	voltage-dependent anion-selective channel	21.2971	0.520592	78.9324	0.0148137	27.6176	2.48985	33.2143	9.36751	0.269815	0.00659542	5.82057e-05	0.349889	0.0315441	0.00143323	0.420794	0.118678	0.0214348
CL8494.Contig1_Ba_mix	GST-N-Metaxin-like protein	0.530482	0.918822	24.2525	0.754455	5.44438	2.04916	9.67933	3.64702	0.0218732	0.0378856	0.00369844	0.224487	0.0844925	0.00503667	0.399106	0.150377	0.0223884
CL10178.Contig1_Ba_mix	xaa-Pro aminopeptidase 1	N.D.	N.D.	8.03376	0.899998	N.D.	N.D.	N.D.	N.D.	only in nau6		0.0252414	only in nau6		0.0252414	only in nau6		0.0252414
CL24.Contig3_Ba_mix	ecdysteroid-regulated protein	10.6897	6.0264	43.712	5.32703	N.D.	N.D.	N.D.	N.D.	0.244549	0.137866	0.0177486	0	0	0.0274637	0	0	0.0274637
CL15.Contig8_Ba_mix	cement-like antigen	N.D.	N.D.	84.1976	11.4017	18.1948	1.30835	N.D.	N.D.	0	0	0.030526	0.216096	0.015539	0.000771955	0	0	0.030526
CL9807.Contig1_Ba_mix	glucosylceramidase-like	9.47243	1.24133	43.3146	6.31922	N.D.	N.D.	N.D.	N.D.	0.218689	0.0286584	0.00128337	0	0	0.0328956	0	0	0.0328956
CL7296.Contig1_Ba_mix	macrophage migration inhibitory protein	N.D.	N.D.	65.1281	9.50202	N.D.	N.D.	N.D.	N.D.	only in nau6		0.032897	only in nau6		0.032897	only in nau6		0.032897
CL453.Contig1_Ba_mix	cathepsin C	N.D.	N.D.	23.9727	3.98394	N.D.	N.D.	N.D.	N.D.	only in nau6		0.0374917	only in nau6		0.0374917	only in nau6		0.0374917
CL1343.Contig1_Ba_mix	zinc finger protein ZPR1	N.D.	N.D.	6.45208	1.25705	N.D.	N.D.	N.D.	N.D.	only in nau6		0.0439917	only in nau6		0.0439917	only in nau6		0.0439917
CL16263.Contig1_Ba_mix	Putative hydroxypyruvate isomerase	2.78523	1.39054	15.9895	5.13918	1.41782	2.45573	2.10487	1.82515	0.174191	0.0869661	0.0140262	0.0886719	0.153584	0.0407827	0.131641	0.114147	0.0447355
Unigene8761_Ba_mix	fucosidase, alpha-L- 2, plasma	N.D.	N.D.	31.8759	6.38742	N.D.	N.D.	N.D.	N.D.	only in nau6		0.0452546	only in nau6		0.0452546	only in nau6		0.0452546
CL10556.Contig1_Ba_mix	gamma-interferon-inducible lysosomal thiol reductase	20.3556	7.82484	52.9028	10.6567	N.D.	N.D.	N.D.	N.D.	0.384775	0.14791	0.0384656	0	0	0.0454947	0	0	0.0454947
nau2, the stage II nauplii; nau6, the stage VI nauplii; cyp, the cyprids; juv, the juveniles; Ave, average; SD, standard deviation; N.D., not detected; p value was obtained by Student t-test.
