# Supplementary material for: Quantitative Proteomics Study of Larval Settlement in the Barnacle Balanus amphitrite
Source: PLoS One. 2014 Feb 13;9(2):e88744. doi: 10.1371/journal.pone.0088744 (PMC3923807; doi:10.1371/journal.pone.0088744)
Supplement: Table S6 — Significantly down-regulated proteins in stage VI nauplii. (XLSX) [file pone.0088744.s006.xlsx]

## Sheet: Sheet1
Table S6. Significantly down-regulated proteins in stage VI nauplii.
		protein abundance (×1000 molecules/cell)								protein ratios
		nau2		nau6		cyp		juv		nau2/nau6			cyp/nau6			juv/nau2
Accession No.	Protein Description	ave	SD	ave	SD	ave	SD	ave	SD	ave	SD	p	ave	SD	p	ave	SD	p
CL9909.Contig1_Ba_mix	uncharacterized protein ZK1073.1	29.5202	5.94444	N.D.	N.D.	27.0069	4.11848	59.8602	1.6888	N.A.	N.A.	0.00322476	N.A.	N.A.	0.00191006	N.A.	N.A.	6.65685e-05
CL893.Contig1_Ba_mix	annexin 1	13.2729	2.46025	N.D.	N.D.	29.939	3.72212	28.4451	1.258	N.A.	N.A.	0.00277175	N.A.	N.A.	0.00130238	N.A.	N.A.	0.00016228
CL15716.Contig1_Ba_mix	60S ribosomal protein L27a	8.38647	2.65923	N.D.	N.D.	11.5573	2.33123	8.07341	0.357773	N.A.	N.A.	0.00789345	N.A.	N.A.	0.00326272	N.A.	N.A.	0.000165096
CL6818.Contig1_Ba_mix	heterogeneous nuclear ribonucleoprotein F	10.3514	1.77124	N.D.	N.D.	5.71841	3.01396	17.8295	0.990919	N.A.	N.A.	0.00235241	N.A.	N.A.	0.0263286	N.A.	N.A.	0.000255349
CL339.Contig3_Ba_mix	ATP-citrate lyase	16.6222	0.381926	N.D.	N.D.	9.76275	3.67827	11.4854	0.681199	N.A.	N.A.	4.41812e-05	N.A.	N.A.	0.0121179	N.A.	N.A.	0.000288453
Unigene11825_Ba_mix	TPA: TPA_inf: troponin T isoform 1	6.51987	2.54758	N.D.	N.D.	5.07466	1.07584	29.7155	1.83006	N.A.	N.A.	0.0128056	N.A.	N.A.	0.00361491	N.A.	N.A.	0.000317171
Unigene8154_Ba_mix	coatomer protein complex, subunit beta 2	10.7605	1.89656	N.D.	N.D.	8.02972	2.06537	9.53641	0.590828	N.A.	N.A.	0.00272477	N.A.	N.A.	0.00530195	N.A.	N.A.	0.000317701
Unigene23635_Ba_mix	prostaglandin reductase 1	9.94368	2.45487	N.D.	N.D.	10.7755	0.559775	10.247	0.66345	N.A.	N.A.	0.00482052	N.A.	N.A.	0.000228438	N.A.	N.A.	0.000356269
CL11096.Contig1_Ba_mix	coronin-1C	7.99161	0.480896	N.D.	N.D.	6.64987	2.5049	7.80997	0.561677	N.A.	N.A.	0.000296841	N.A.	N.A.	0.0138016	N.A.	N.A.	0.00042966
CL15624.Contig1_Ba_mix	60S acidic ribosomal protein P1	42.7178	5.33916	N.D.	N.D.	67.9504	9.85323	55.3028	4.02414	N.A.	N.A.	0.0013235	N.A.	N.A.	0.00179568	N.A.	N.A.	0.000451214
CL1631.Contig2_Ba_mix	Laminin-like protein epi-1	6.40611	0.444817	N.D.	N.D.	11.7178	2.50481	15.8445	1.17909	N.A.	N.A.	0.000397047	N.A.	N.A.	0.00371792	N.A.	N.A.	0.00046598
CL53.Contig2_Ba_mix	ribosomal protein L19e	13.866	6.88898	N.D.	N.D.	12.457	2.26003	16.6181	1.2457	N.A.	N.A.	0.0221517	N.A.	N.A.	0.002874	N.A.	N.A.	0.000476281
CL3363.Contig1_Ba_mix	histone H1	34.228	4.23938	N.D.	N.D.	16.4327	2.43993	40.8018	3.59852	N.A.	N.A.	0.00128089	N.A.	N.A.	0.00179954	N.A.	N.A.	0.000640618
Unigene11756_Ba_mix	Poly(rC)-binding protein 3	26.5003	1.19221	N.D.	N.D.	21.7697	1.44516	28.7987	2.54885	N.A.	N.A.	0.000167173	N.A.	N.A.	0.000374475	N.A.	N.A.	0.00066548
CL4585.Contig1_Ba_mix	60S acidic ribosomal-like protein P2	39.0379	2.58115	N.D.	N.D.	56.0755	10.6192	66.1599	5.92096	N.A.	N.A.	0.000357841	N.A.	N.A.	0.00317087	N.A.	N.A.	0.000670399
Unigene11699_Ba_mix	glycogen phosphorylase	17.4177	2.28294	N.D.	N.D.	10.1608	2.26076	17.7206	1.58942	N.A.	N.A.	0.00147111	N.A.	N.A.	0.00425725	N.A.	N.A.	0.000688185
CL428.Contig1_Ba_mix	ribosomal protein L13	13.0422	2.13041	N.D.	N.D.	16.4058	4.20387	21.424	2.02425	N.A.	N.A.	0.00231507	N.A.	N.A.	0.00520769	N.A.	N.A.	0.00075509
CL6551.Contig1_Ba_mix	CG17838 CG17838-PB	14.9452	1.68122	N.D.	N.D.	12.1755	1.13357	26.4289	2.50105	N.A.	N.A.	0.00102955	N.A.	N.A.	0.000723254	N.A.	N.A.	0.000766492
CL1136.Contig1_Ba_mix	phosphoglucose isomerase	13.9742	3.48422	N.D.	N.D.	31.8971	3.54657	18.5538	2.05432	N.A.	N.A.	0.00505329	N.A.	N.A.	0.00101689	N.A.	N.A.	0.00104596
CL6617.Contig2_Ba_mix	26S proteasome non-ATPase regulatory subunit 2	11.3715	2.49369	N.D.	N.D.	9.91506	0.799149	18.9396	2.1508	N.A.	N.A.	0.0041676	N.A.	N.A.	0.000551875	N.A.	N.A.	0.00110796
CL14878.Contig1_Ba_mix	CBS protein	16.1831	0.395954	N.D.	N.D.	16.196	2.62861	13.598	1.82944	N.A.	N.A.	4.96597e-05	N.A.	N.A.	0.00227383	N.A.	N.A.	0.00147082
CL887.Contig1_Ba_mix	ribosomal protein S6	7.81849	0.159671	N.D.	N.D.	8.1654	1.60624	24.4325	3.26621	N.A.	N.A.	3.48974e-05	N.A.	N.A.	0.00345309	N.A.	N.A.	0.00151456
CL271.Contig3_Ba_mix	mitochondrial aldehyde dehydrogenase precursor	27.1026	1.67709	N.D.	N.D.	63.6136	5.65893	32.1348	5.26737	N.A.	N.A.	0.000320503	N.A.	N.A.	0.000671192	N.A.	N.A.	0.00236577
CL6528.Contig1_Ba_mix	60S ribosomal protein L26	12.7869	1.77612	N.D.	N.D.	5.11903	1.80717	12.74	2.14613	N.A.	N.A.	0.00167818	N.A.	N.A.	0.0118028	N.A.	N.A.	0.00249392
Unigene6163_Ba_mix	Basement membrane-specific heparan sulfate proteoglycan core protein	8.57792	3.68196	N.D.	N.D.	15.4174	0.956674	40.6749	7.03713	N.A.	N.A.	0.0143936	N.A.	N.A.	0.000320045	N.A.	N.A.	0.0025201
CL6729.Contig1_Ba_mix	rab gdp-dissociation inhibitor	24.3111	2.27752	N.D.	N.D.	5.40614	1.0572	17.8759	3.24869	N.A.	N.A.	0.000726717	N.A.	N.A.	0.00304715	N.A.	N.A.	0.00277984
CL1675.Contig1_Ba_mix	importin subunit beta	10.4283	0.865652	N.D.	N.D.	5.67743	0.284722	10.4581	1.99591	N.A.	N.A.	0.000588994	N.A.	N.A.	0.000210341	N.A.	N.A.	0.00320797
CL17858.Contig1_Ba_mix	novel protein similar to vertebrate eukaryotic translation elongation factor 1 delta	22.5897	1.76962	N.D.	N.D.	19.7042	2.90914	30.2272	6.54074	N.A.	N.A.	0.000511635	N.A.	N.A.	0.00189508	N.A.	N.A.	0.00380072
CL15892.Contig1_Ba_mix	ribosomal protein S20	20.7658	4.59361	N.D.	N.D.	18.8957	7.43186	21.6357	4.62261	N.A.	N.A.	0.00391455	N.A.	N.A.	0.0151561	N.A.	N.A.	0.00398091
CL2504.Contig1_Ba_mix	26S protease regulatory subunit 6A	7.88572	0.523675	N.D.	N.D.	7.55362	1.96704	12.4862	2.65092	N.A.	N.A.	0.000367829	N.A.	N.A.	0.00621843	N.A.	N.A.	0.00401901
CL16695.Contig1_Ba_mix	erythrocyte binding protein	11.7417	4.37138	N.D.	N.D.	15.7337	0.515437	18.4645	4.16424	N.A.	N.A.	0.0114674	N.A.	N.A.	8.96246e-05	N.A.	N.A.	0.00416254
CL1148.Contig1_Ba_mix	neutral alpha-glucosidase AB	8.2521	1.89011	N.D.	N.D.	17.7003	2.65139	7.53481	1.7006	N.A.	N.A.	0.0041458	N.A.	N.A.	0.00185923	N.A.	N.A.	0.00456194
CL7751.Contig1_Ba_mix	vacuolar protein sorting 35	16.0678	3.96145	N.D.	N.D.	9.5979	5.62834	30.5535	7.948	N.A.	N.A.	0.00504314	N.A.	N.A.	0.0348917	N.A.	N.A.	0.00544821
CL291.Contig2_Ba_mix	adenylyl cyclase-associated protein 1	9.21479	1.29536	N.D.	N.D.	10.2384	3.7533	8.58419	2.38514	N.A.	N.A.	0.00168387	N.A.	N.A.	0.0104396	N.A.	N.A.	0.00636876
Unigene13904_Ba_mix	laminin subunit alpha	12.8928	0.87661	N.D.	N.D.	18.3634	1.31943	24.3224	6.41015	N.A.	N.A.	0.000379917	N.A.	N.A.	0.000422065	N.A.	N.A.	0.00637496
CL4578.Contig2_Ba_mix	60S ribosomal protein L8	20.3024	2.91575	N.D.	N.D.	29.4884	1.53005	20.8366	5.64021	N.A.	N.A.	0.00172081	N.A.	N.A.	0.000226723	N.A.	N.A.	0.00639374
CL148.Contig5_Ba_mix	histone H1	16.3736	5.81064	N.D.	N.D.	14.5892	1.70251	7.60939	2.21211	N.A.	N.A.	0.0118051	N.A.	N.A.	0.00114361	N.A.	N.A.	0.0072495
CL14729.Contig1_Ba_mix	ribosomal protein L6	7.12553	1.28703	N.D.	N.D.	18.2939	3.84702	15.7074	4.51612	N.A.	N.A.	0.00275571	N.A.	N.A.	0.00351815	N.A.	N.A.	0.0073963
CL1572.Contig1_Ba_mix	dihydrolipoamide succinyltransferase component of 2-oxoglutarate dehydrogenase	11.38	2.38723	N.D.	N.D.	5.85412	0.284058	13.9901	4.45022	N.A.	N.A.	0.00350509	N.A.	N.A.	0.000199034	N.A.	N.A.	0.00788134
CL6677.Contig1_Ba_mix	translational activator GCN1	12.8466	1.02165	N.D.	N.D.	21.4922	1.687	11.3636	3.59661	N.A.	N.A.	0.000516564	N.A.	N.A.	0.000518492	N.A.	N.A.	0.00924712
CL8495.Contig1_Ba_mix	ATP synthase	16.7331	1.25019	N.D.	N.D.	9.41191	3.54226	6.46535	2.50434	N.A.	N.A.	0.00046818	N.A.	N.A.	0.0134894	N.A.	N.A.	0.0115991
CL382.Contig2_Ba_mix	mitochondrial F1F0-ATP synthase subunit d/ATP7	29.7472	1.84954	N.D.	N.D.	28.0456	9.3217	18.8488	6.76443	N.A.	N.A.	0.000328323	N.A.	N.A.	0.00859112	N.A.	N.A.	0.0120345
Unigene28723_Ba_mix	Vinculin	5.61296	2.54202	N.D.	N.D.	12.6772	2.18887	12.0573	4.42901	N.A.	N.A.	0.0164016	N.A.	N.A.	0.00250009	N.A.	N.A.	0.0125042
CL6256.Contig1_Ba_mix	laminin subunit gamma-1-like isoform 3	10.9527	3.022	N.D.	N.D.	5.30113	1.91665	11.9424	4.5637	N.A.	N.A.	0.00610848	N.A.	N.A.	0.0119546	N.A.	N.A.	0.0126041
CL13831.Contig1_Ba_mix	ribosomal protein L36	11.3815	4.04583	N.D.	N.D.	9.55717	6.41929	7.91604	2.88305	N.A.	N.A.	0.0101623	N.A.	N.A.	0.039418	N.A.	N.A.	0.0128443
CL280.Contig1_Ba_mix	CG11255 CG11255-PB	10.2872	3.38614	N.D.	N.D.	44.2716	2.72491	16.9793	7.27222	N.A.	N.A.	0.0102452	N.A.	N.A.	0.000317266	N.A.	N.A.	0.0149057
CL16462.Contig1_Ba_mix	LOW QUALITY PROTEIN: coatomer subunit beta	5.22339	0.912276	N.D.	N.D.	12.8497	4.97544	9.25054	4.81499	N.A.	N.A.	0.00255573	N.A.	N.A.	0.0146381	N.A.	N.A.	0.0220904
CL1575.Contig1_Ba_mix	aldehyde dehydrogenase 1 family, member L1	7.02452	0.633331	N.D.	N.D.	21.4158	3.6853	6.1476	3.28927	N.A.	N.A.	0.000692753	N.A.	N.A.	0.00260911	N.A.	N.A.	0.0310095
CL11145.Contig1_Ba_mix	hydroxyacyl-coenzyme A dehydrogenase	22.7298	1.40483	0.51294	0.725407	6.93602	2.0869	28.6123	4.34133	44.3127	2.73877	0.00167859	13.5221	4.06851	0.0212626	55.7809	8.46362	0.00219752
CL1084.Contig1_Ba_mix	chaperonin	21.9396	2.69545	0.58681	0.829874	16.4736	1.12247	30.2194	2.46472	37.388	4.59339	0.00282193	28.0731	1.91284	0.00349851	51.4979	4.20021	0.00147124
CL225.Contig1_Ba_mix	ribosomal protein L7a	24.7676	3.54942	0.910589	1.28777	28.0285	1.84632	26.2277	4.22463	27.1996	3.89794	0.0048601	30.7806	2.02761	0.00300342	28.8031	4.63945	0.00481595
CL76.Contig2_Ba_mix	2-oxoglutarate dehydrogenase, mitochondrial-like	10.4867	0.924979	0.99071	0.046082	5.68486	0.485672	10.4068	1.9286	10.585	0.933653	0.000248728	5.73817	0.490227	0.000377002	10.5044	1.94669	0.00207507
CL2109.Contig1_Ba_mix	importin-4	8.14034	0.543791	1.21114	0.010219	6.63269	1.48869	8.62881	1.2402	6.72122	0.448991	0.000143798	5.4764	1.22917	0.0136368	7.12454	1.02399	0.00141196
CL716.Contig1_Ba_mix	Fasciclin-2	7.64677	1.22414	1.39948	0.0107392	28.4988	5.46486	6.15926	2.20404	5.46401	0.874711	0.00661113	20.3639	3.90492	0.00493623	4.40111	1.5749	0.0373647
CL3442.Contig1_Ba_mix	laminin beta chain	10.5866	1.84278	1.52637	0.733595	5.66422	1.44997	17.2314	2.32938	6.93582	1.2073	0.0046704	3.71091	0.94995	0.0243119	11.2891	1.52609	0.00149804
CL8714.Contig1_Ba_mix	T-complex protein 1 subunit zeta-like isoform 2	26.0423	0.686461	1.54328	0.0470078	9.57771	0.504502	22.4734	8.09782	16.8747	0.444808	5.16635e-06	6.20609	0.326904	7.94501e-05	14.5621	5.24716	0.0139142
CL9442.Contig1_Ba_mix	protein phosphatase 2, regulatory subunit A, alpha	20.0351	2.01688	1.83034	0.0989301	12.2107	0.751032	21.8758	3.06493	10.9461	1.10192	0.000361163	6.67127	0.410324	0.000124978	11.9518	1.67452	0.000926814
CL11.Contig4_Ba_mix	Polyadenylate-binding protein 1	7.48676	1.1066	1.94453	0.879208	8.84587	1.29102	14.3234	2.57386	3.85016	0.569084	0.00908969	4.5491	0.663926	0.00662415	7.36597	1.32364	0.0043176
CL1485.Contig1_Ba_mix	l-3-hydroxyacyl-coenzyme a dehydrogenase, short chain	14.5149	2.83762	2.32429	0.0654364	9.66991	3.39065	11.2381	2.43868	6.24485	1.22085	0.00359061	4.16036	1.45879	0.0368899	4.83505	1.04921	0.00754034
CL9259.Contig1_Ba_mix	naDH-ubiquinone oxidoreductase 75 kDa subunit, mitochondrial precursor	13.1153	1.2614	2.80949	0.106317	6.2531	1.31005	12.0338	2.83965	4.6682	0.448977	0.000661377	2.22571	0.466294	0.0276384	4.28326	1.01073	0.0102552
CL514.Contig1_Ba_mix	coatomer subunit beta	13.2184	4.28936	2.91841	1.47584	10.61	1.74927	15.3487	4.44268	4.52932	1.46976	0.0308616	3.63553	0.599392	0.0148048	5.25925	1.52229	0.0207644
CL11164.Contig1_Ba_mix	transitional endoplasmic reticulum ATPase TER94	27.4066	1.29625	2.97556	0.0399398	34.5199	1.3206	44.4668	1.40681	9.21058	0.435634	3.95371e-05	11.6012	0.443816	1.80485e-05	14.944	0.47279	9.07043e-06
CL6298.Contig1_Ba_mix	Elongation factor 2	27.7168	0.804298	3.13123	0.555396	29.2061	0.846256	51.5211	4.68485	8.85172	0.256863	5.2009e-05	9.32736	0.270263	4.74376e-05	16.4539	1.49617	0.000233845
CL7633.Contig1_Ba_mix	Aldose reductase	15.904	2.74455	3.85872	1.69361	16.7259	1.15138	30.7998	3.23737	4.12157	0.71126	0.0100886	4.33458	0.298384	0.00341402	7.98189	0.838976	0.00148121
CL3838.Contig1_Ba_mix	acetyl-Coenzyme A acyltransferase 2	39.165	3.83882	4.2083	2.14672	73.3751	3.38182	65.7874	3.51067	9.30662	0.912204	0.00132937	17.4358	0.803607	0.000248509	15.6328	0.834226	0.000325537
CL4323.Contig1_Ba_mix	calcium-transporting ATPase sarcoplasmic/endoplasmic reticulum type	29.6111	0.58909	4.56679	0.852402	23.0667	4.30872	38.1842	2.93197	6.48401	0.128994	8.69168e-05	5.05096	0.943491	0.00512583	8.36129	0.64202	0.000285832
Unigene11727_Ba_mix	myosin heavy chain, muscle-like isoform 1	34.2403	0.328817	4.72311	0.278764	32.9929	0.794433	47.1869	1.11933	7.24951	0.0696187	2.78488e-06	6.98541	0.168201	1.13093e-05	9.99064	0.23699	7.13432e-06
CL1696.Contig1_Ba_mix	60S acidic ribosomal protein P0	27.4935	0.424893	5.12802	0.0838228	48.3075	2.54729	49.079	8.56938	5.36143	0.0828572	2.67681e-06	9.42031	0.49674	5.37979e-05	9.57076	1.67109	0.00579973
CL9974.Contig1_Ba_mix	40S ribosomal protein S19	23.2307	5.44117	5.46979	2.60997	24.2256	3.82169	23.7089	8.73762	4.24709	0.994767	0.016947	4.42898	0.698691	0.00843897	4.33453	1.59743	0.0480763
CL10791.Contig1_Ba_mix	acyl-CoA oxidase	21.5524	1.27138	5.72301	0.210277	46.6749	0.499597	29.8268	3.10295	3.76593	0.222153	0.00021586	8.15566	0.0872962	1.15573e-06	5.21173	0.542188	0.000755715
CL16375.Contig1_Ba_mix	60S ribosomal protein L4 isoform 1	18.6533	3.0678	5.74432	0.951012	36.2251	1.36189	35.1286	4.69845	3.24726	0.534058	0.00706632	6.30625	0.237085	0.00011258	6.11536	0.817929	0.00150309
CL128.Contig1_Ba_mix	ribosomal protein L10	16.2641	4.07048	5.93026	1.61776	29.6437	0.998518	18.5845	1.00042	2.74257	0.686392	0.0330333	4.99872	0.168377	0.000529445	3.13385	0.168698	0.0023927
Unigene4876_Ba_mix	RE62270p	17.0864	1.73198	6.27833	0.11126	15.0357	1.74126	21.2919	3.55791	2.72148	0.275867	0.00185249	2.39486	0.277344	0.00373543	3.39133	0.566697	0.00525713
CL18.Contig2_Ba_mix	cyclophilin A	12.1482	0.55356	6.79282	0.223127	53.3018	5.07781	15.8951	1.70579	1.78839	0.0814919	0.000797889	7.84679	0.747525	0.000369112	2.33999	0.251117	0.00348216
CL4142.Contig1_Ba_mix	60S ribosomal protein L3	19.6049	2.26806	7.2083	1.57626	34.478	0.901966	31.0319	4.5105	2.71977	0.314645	0.00593893	4.7831	0.125129	0.000303395	4.30502	0.625737	0.00328894
CL6331.Contig1_Ba_mix	heat shock protein 90-1	23.7154	1.58321	8.51661	0.165336	30.6106	3.66996	40.6448	4.14208	2.7846	0.185897	0.000537959	3.59423	0.430918	0.0017814	4.77241	0.486353	0.000723843
Unigene11809_Ba_mix	Zgc: 163074 protein	20.4865	0.470198	9.19773	1.24229	32.5585	3.38464	34.275	0.178366	2.22734	0.0511212	0.000975427	3.53984	0.367986	0.0017143	3.72646	0.0193924	0.000124819
CL3156.Contig2_Ba_mix	na+/K+ ATPase alpha subunit	35.3733	1.80683	10.1691	0.909621	22.2087	0.319292	61.0428	2.01047	3.47849	0.177678	0.00025821	2.18393	0.0313981	0.000307311	6.00275	0.197703	4.05488e-05
CL288.Contig4_Ba_mix	fructose-biphosphate aldolase	40.693	2.27141	13.0085	3.2699	108.11	10.4395	66.497	5.09061	3.1282	0.17461	0.00203601	8.31074	0.802516	0.000601404	5.11183	0.391331	0.000862347
CL9009.Contig1_Ba_mix	mitochondrial malate dehydrogenase	32.6283	1.67286	17.7482	1.42733	65.7012	3.54421	52.0144	1.28926	1.8384	0.094255	0.00178683	3.70185	0.199694	0.000238166	2.93069	0.0726417	0.000112026
CL260.Contig1_Ba_mix	14-3-3 zeta	41.1627	3.94185	17.9998	5.24694	34.9901	3.48185	72.7538	2.10453	2.28685	0.218995	0.0118193	1.94392	0.193439	0.0231759	4.04193	0.11692	0.0010615
CL6162.Contig1_Ba_mix	Elongation factor 1-alpha	46.4544	3.77093	21.2638	0.753343	68.1184	5.29547	92.4103	4.8847	2.18467	0.17734	0.00181907	3.20349	0.249037	0.000658456	4.34589	0.229719	0.000131472
nau2, the stage II nauplii; nau6, the stage VI nauplii; cyp, the cyprids; juv, the juveniles; Ave, average; SD, standard deviation; N.A., not available; N.D., not detected; p value was obtained by Student t-test.
