# Supplementary material for: Quantitative Proteomics Study of Larval Settlement in the Barnacle Balanus amphitrite
Source: PLoS One. 2014 Feb 13;9(2):e88744. doi: 10.1371/journal.pone.0088744 (PMC3923807; doi:10.1371/journal.pone.0088744)
Supplement: Table S7 — Significantly down-regulated proteins in cyprids. (XLSX) [file pone.0088744.s007.xlsx]

## Sheet: Sheet1
Table S7. Significantly down-regulated proteins in cyprids.
		protein abundance (×1000 molecules/cell)								protein ratios
		nau2		nau6		cyp		juv		nau2/nau6			cyp/nau6			juv/nau2
Accession No.	Protein Description	ave	SD	ave	SD	ave	SD	ave	SD	ave	SD	p	ave	SD	p	ave	SD	p
CL43.Contig1_Ba_mix	Tubulin alpha-1 chain	24.0799	3.83125	72.0221	1.03164	6.39721	0.43367	59.7021	5.35494	3.76412	0.598893	0.000557099	11.2583	0.161263	3.87705e-06	9.33252	0.837073	1.51833e-05
Unigene4987_Ba_mix	ribophorin II	12.6698	2.31888	7.11747	0.220257	4.14266	0.255583	14.8456	1.09053	3.05837	0.559757	0.00148891	1.71809	0.053168	0.0011751	3.58359	0.263245	3.43243e-05
CL12979.Contig1_Ba_mix	na+/K+ ATPase beta subunit	22.2071	1.71686	11.5868	2.00792	N.D.	N.D.	35.4355	3.73376	N.A.	N.A.	0.000492355	N.A.	N.A.	0.039103	N.A.	N.A.	0.000950626
CL4138.Contig1_Ba_mix	flotillin-1	9.46264	1.88325	5.49359	0.981632	N.D.	N.D.	13.1329	2.87879	N.A.	N.A.	0.00321858	N.A.	N.A.	0.0403264	N.A.	N.A.	0.00383693
CL296.Contig1_Ba_mix	gram negative bacteria binding protein 2	29.2953	4.90283	101.682	6.79671	N.D.	N.D.	14.2724	3.3263	N.A.	N.A.	0.00224511	N.A.	N.A.	0.0150505	N.A.	N.A.	0.00459867
CL1843.Contig1_Ba_mix	glucose-6-phosphate dehydrogenase	7.85983	2.07264	6.80254	0.916148	0.667527	1.15619	9.13842	2.07844	11.7746	3.10496	0.0114047	10.1907	1.37245	0.0405354	13.69	3.11364	0.00770298
CL3891.Contig1_Ba_mix	prohibitin	22.8345	1.11382	27.2515	3.51566	14.451	2.99622	22.55	0.856447	1.58013	0.0770757	0.0155023	1.88578	0.243281	0.0269872	1.56044	0.0592654	0.0163045
CL479.Contig5_Ba_mix	LOW QUALITY PROTEIN: dipeptidyl peptidase 3	16.2211	2.85828	42.0569	6.66945	8.68419	3.20225	18.9001	4.17256	1.86789	0.329135	0.0493032	4.84292	0.767999	0.00608074	2.17638	0.480478	0.0326204
CL6982.Contig1_Ba_mix	prohibitin	25.5937	3.74867	29.6666	0.946653	14.7516	3.46863	30.4546	8.27489	1.73498	0.254119	0.0224112	2.01107	0.0641728	0.0183048	2.06449	0.560948	0.0340621
nau2, the stage II nauplii; nau6, the stage VI nauplii; cyp, the cyprids; juv, the juveniles; Ave, average; SD, standard deviation; N.A., not available; N.D., not detected; p value was obtained by Student t-test.
