# Supplementary material for: Quantitative Proteomics Study of Larval Settlement in the Barnacle Balanus amphitrite
Source: PLoS One. 2014 Feb 13;9(2):e88744. doi: 10.1371/journal.pone.0088744 (PMC3923807; doi:10.1371/journal.pone.0088744)
Supplement: Table S8 — Significantly down-regulated proteins in juveniles. (XLSX) [file pone.0088744.s008.xlsx]

## Sheet: Sheet1
Table S8. Significantly down-regulated proteins in juveniles.
		protein abundance (×1000 molecules/cell)								protein ratios
		nau2		nau6		cyp		juv		nau2/nau6			cyp/nau6			juv/nau2
Accession No.	Protein Description	ave	SD	ave	SD	ave	SD	ave	SD	ave	SD	p	ave	SD	p	ave	SD	p
CL7.Contig8_Ba_mix	CUB-serine protease	22.2103	1.39259	120.684	5.21771	90.1949	3.77909	N.D.	N.D.	N.A.	N.A.	0.00033384	N.A.	N.A.	0.00973269	N.A.	N.A.	0.000148046
CL6430.Contig1_Ba_mix	ATP synthase, H+ transporting, mitochondrial F0 complex, subunit F2	5.55788	0.420501	8.15016	0.532963	10.3426	0.575368	N.D.	N.D.	N.A.	N.A.	0.000487006	N.A.	N.A.	0.0147238	N.A.	N.A.	0.000261672
CL868.Contig1_Ba_mix	tetraspanin-11	6.75171	3.22702	9.86232	0.578748	14.6665	0.854983	N.D.	N.D.	N.A.	N.A.	0.0175771	N.A.	N.A.	0.0132121	N.A.	N.A.	0.000287659
CL16643.Contig1_Ba_mix	Superoxide dismutase [Cu-Zn]	7.15279	1.73093	63.0903	1.1899	8.31408	0.700975	N.D.	N.D.	N.A.	N.A.	0.00474657	N.A.	N.A.	0.00424518	N.A.	N.A.	0.000606698
CL15.Contig11_Ba_mix	secretory eggshell protein precursor	5.67082	0.413716	71.6393	13.5048	14.4894	1.37057	N.D.	N.D.	N.A.	N.A.	0.000442585	N.A.	N.A.	0.0425565	N.A.	N.A.	0.00076566
CL17069.Contig1_Ba_mix	Proteasome subunit beta type 4 precursor	5.87291	0.533457	31.4165	3.37802	23.8216	4.97844	N.D.	N.D.	N.A.	N.A.	0.000686232	N.A.	N.A.	0.0242247	N.A.	N.A.	0.00348602
CL8275.Contig1_Ba_mix	mannose receptor, C type 1a	13.5982	1.528	27.2706	1.80176	37.7989	11.2282	N.D.	N.D.	N.A.	N.A.	0.00105822	N.A.	N.A.	0.0148763	N.A.	N.A.	0.00700688
Unigene6850_Ba_mix	acylpeptide hydrolase	5.40642	1.94736	17.3958	1.11523	17.6106	6.83314	N.D.	N.D.	N.A.	N.A.	0.0100564	N.A.	N.A.	0.0144345	N.A.	N.A.	0.0135114
CL3404.Contig1_Ba_mix	mannose-binding protein	9.22286	1.87653	35.5556	6.03736	16.9523	6.78066	N.D.	N.D.	N.A.	N.A.	0.00335932	N.A.	N.A.	0.0383109	N.A.	N.A.	0.0156441
CL722.Contig1_Ba_mix	glutathione S transferase D1	7.51087	2.15224	15.6219	0.117291	8.31773	3.74434	N.D.	N.D.	N.A.	N.A.	0.00688492	N.A.	N.A.	0.00168993	N.A.	N.A.	0.0183347
CL3590.Contig1_Ba_mix	S-adenosylmethionine synthase-like isoform 2	7.79374	1.1798	53.9525	3.66335	10.6898	5.15465	N.D.	N.D.	N.A.	N.A.	0.00197567	N.A.	N.A.	0.0152886	N.A.	N.A.	0.0186246
Unigene5311_Ba_mix	aspartic protease precursor	44.7076	3.85668	93.1957	8.50405	38.5381	20.182	N.D.	N.D.	N.A.	N.A.	0.000607367	N.A.	N.A.	0.0205526	N.A.	N.A.	0.0228046
CL8389.Contig1_Ba_mix	superoxide dismutase	11.0189	3.75228	88.0087	3.2906	21.5934	10.3995	N.D.	N.D.	N.A.	N.A.	0.00928697	N.A.	N.A.	0.00841658	N.A.	N.A.	0.0239573
CL6105.Contig1_Ba_mix	beta-galactosidase	8.4902	1.71515	38.9125	1.34103	10.3382	0.827028	2.90457	0.341901	2.92305	0.590499	0.00282845	13.397	0.461698	1.89658e-05	3.5593	3.5593	8.71939e-05
CL3129.Contig1_Ba_mix	Mitochondrial 2-oxoglutarate/malate carrier protein	10.3962	0.682727	8.09713	0.377736	6.25684	0.315249	2.96338	0.0939062	3.50824	0.230388	1.86866e-05	2.7324	0.127468	0.000102681	2.11139	2.11139	4.04113e-05
CL324.Contig3_Ba_mix	AGAP004159-PA	8.96682	1.00933	19.6829	0.881722	20.6484	2.39801	4.48618	1.24576	1.99877	0.224987	0.0104922	4.38745	0.196542	0.00189527	4.60267	4.60267	0.000442639
CL14512.Contig1_Ba_mix	leucine aminopeptidase	16.6936	1.59508	34.6077	3.05564	28.2095	2.44568	5.68255	2.40537	2.9377	0.280699	0.00564911	6.09017	0.537724	0.00332222	4.96424	4.96424	0.000835909
CL10256.Contig1_Ba_mix	serpin 4	14.8234	2.45187	60.6376	2.301	29.3716	4.50559	6.53659	1.1569	2.26776	0.3751	0.00473855	9.27664	0.352019	9.39536e-05	4.49342	4.49342	0.000456782
CL206.Contig2_Ba_mix	membrane-bound alkaline phosphatase-like isoform	27.6349	3.74706	89.4339	2.951	73.7251	5.76028	9.35027	3.23071	2.95552	0.400743	0.00356762	9.56485	0.315605	0.000495387	7.88481	7.88481	9.84171e-05
nau2, the stage II nauplii; nau6, the stage VI nauplii; cyp, the cyprids; juv, the juveniles; Ave, average; SD, standard deviation; N.A., not available; N.D., not detected; p value was obtained by Student t-test.
